# Supplementary material for: Foundation models for generalizable electrocardiogram interpretation: comparison of supervised and self-supervised electrocardiogram foundation models
Source: medRxiv. 2025 Mar 5:2025.03.02.25322575. Preprint. [Version 1] doi: 10.1101/2025.03.02.25322575 (PMC11908279; doi:10.1101/2025.03.02.25322575)
Supplement: Supplement 1 [file media-1.xlsx]

## Sheet: Table 10
Supplementary Table 10: DeepECG-SL AUROC Comparison Across Cleaned and Raw Datasets (MHI, MIMIC-IV, PTB, UKB, CLSA)
Labels	MHI cleaned	MHI raw	CLSA cleaned	CLSA raw	PTB cleaned	PTB raw	MIMIC cleaned	MIMIC raw	UKB cleaned	UKB raw
RHYTHM	0.997 (0.996, 0.997)	0.743 (0.742, 0.743)	0.998 (0.998, 0.999)	0.784 (0.782, 0.786)	0.968 (0.967, 0.969)	0.969 (0.967, 0.970)	0.993 (0.992, 0.993)	0.992 (0.992, 0.993)	0.998 (0.998, 0.998)	0.755 (0.753, 0.756)
Ventricular tachycardia	0.995 (0.995, 0.995)	0.290 (0.290, 0.291)	0.000 (-0.000, 0.000)	0.000 (-0.002, 0.002)	1.000 (0.999, 1.001)	1.000 (0.999, 1.001)	0.994 (0.994, 0.994)	0.999 (0.999, 0.999)	0.642 (0.641, 0.642)	0.020 (0.019, 0.022)
Bradycardia	0.996 (0.996, 0.997)	0.636 (0.635, 0.637)	0.997 (0.996, 0.997)	0.594 (0.593, 0.596)	0.999 (0.998, 1.001)	0.999 (0.998, 1.000)	0.984 (0.983, 0.984)	0.985 (0.984, 0.985)	0.994 (0.993, 0.994)	0.576 (0.575, 0.578)
Brugada	0.964 (0.964, 0.964)	0.517 (0.516, 0.517)	0.000 (-0.000, 0.000)	0.000 (-0.002, 0.002)	0.000 (-0.001, 0.001)	0.000 (-0.001, 0.001)	0.000 (-0.000, 0.000)	0.000 (-0.000, 0.000)	0.000 (-0.000, 0.000)	0.000 (-0.001, 0.001)
Wolff-Parkinson-White (Pre-excitation syndrome)	0.989 (0.989, 0.990)	0.264 (0.263, 0.265)	0.962 (0.962, 0.962)	0.211 (0.209, 0.213)	0.999 (0.998, 1.000)	1.000 (0.999, 1.001)	0.797 (0.797, 0.797)	0.000 (-0.000, 0.000)	0.939 (0.939, 0.939)	0.330 (0.328, 0.331)
Atrial flutter	0.984 (0.984, 0.984)	0.598 (0.598, 0.599)	0.959 (0.959, 0.960)	0.689 (0.688, 0.691)	0.994 (0.992, 0.995)	0.992 (0.990, 0.993)	0.930 (0.930, 0.931)	0.930 (0.930, 0.930)	0.945 (0.944, 0.945)	0.533 (0.532, 0.535)
Ectopic atrial rhythm (< 100 BPM)	0.937 (0.937, 0.937)	0.513 (0.512, 0.514)	0.989 (0.988, 0.989)	0.679 (0.678, 0.681)	0.707 (0.706, 0.708)	0.702 (0.700, 0.703)	0.902 (0.901, 0.902)	0.901 (0.900, 0.901)	0.990 (0.990, 0.991)	0.563 (0.562, 0.565)
Atrial tachycardia (>= 100 BPM)	0.989 (0.989, 0.990)	0.560 (0.559, 0.560)	0.995 (0.995, 0.995)	0.582 (0.580, 0.583)	0.970 (0.969, 0.971)	0.969 (0.967, 0.970)	0.984 (0.984, 0.984)	0.983 (0.982, 0.983)	0.968 (0.968, 0.969)	0.487 (0.485, 0.488)
Sinusal	0.991 (0.991, 0.992)	0.551 (0.550, 0.552)	0.973 (0.973, 0.974)	0.531 (0.529, 0.533)	0.898 (0.897, 0.899)	0.912 (0.911, 0.914)	0.870 (0.869, 0.870)	0.866 (0.866, 0.866)	0.834 (0.834, 0.834)	0.520 (0.519, 0.522)
Ventricular Rhythm	0.996 (0.996, 0.996)	0.466 (0.465, 0.466)	0.996 (0.996, 0.996)	0.507 (0.505, 0.509)	0.876 (0.875, 0.877)	0.843 (0.842, 0.844)	0.958 (0.958, 0.958)	0.961 (0.961, 0.961)	0.952 (0.952, 0.953)	0.279 (0.278, 0.281)
Supraventricular tachycardia	0.967 (0.966, 0.967)	0.512 (0.511, 0.513)	0.996 (0.996, 0.997)	0.889 (0.887, 0.891)	0.882 (0.881, 0.884)	0.887 (0.886, 0.889)	0.882 (0.882, 0.882)	0.865 (0.865, 0.865)	0.994 (0.994, 0.995)	0.480 (0.479, 0.482)
Junctional rhythm	0.960 (0.960, 0.960)	0.534 (0.533, 0.535)	0.895 (0.895, 0.895)	0.529 (0.527, 0.531)	0.807 (0.806, 0.808)	0.810 (0.809, 0.811)	0.984 (0.984, 0.984)	0.986 (0.986, 0.987)	0.941 (0.940, 0.941)	0.446 (0.445, 0.448)
Regular	0.989 (0.989, 0.989)	0.508 (0.507, 0.508)	0.985 (0.984, 0.985)	0.462 (0.461, 0.464)	0.993 (0.991, 0.994)	0.988 (0.987, 0.989)	0.510 (0.510, 0.511)	0.510 (0.510, 0.510)	0.812 (0.812, 0.813)	0.481 (0.480, 0.483)
Regularly irregular	0.983 (0.982, 0.983)	0.494 (0.493, 0.494)	0.988 (0.987, 0.988)	0.507 (0.506, 0.509)	0.588 (0.587, 0.589)	0.601 (0.599, 0.602)	0.911 (0.911, 0.912)	0.918 (0.917, 0.918)	0.994 (0.993, 0.994)	0.515 (0.514, 0.517)
Irregularly irregular	0.988 (0.988, 0.988)	0.528 (0.527, 0.528)	0.988 (0.988, 0.989)	0.532 (0.530, 0.533)	0.997 (0.996, 0.999)	0.997 (0.996, 0.998)	0.959 (0.959, 0.960)	0.965 (0.965, 0.965)	0.985 (0.985, 0.986)	0.507 (0.505, 0.508)
Afib	0.995 (0.995, 0.995)	0.537 (0.536, 0.538)	0.997 (0.997, 0.997)	0.543 (0.541, 0.545)	0.999 (0.998, 1.000)	0.999 (0.998, 1.000)	0.917 (0.917, 0.918)	0.912 (0.912, 0.913)	0.993 (0.992, 0.993)	0.514 (0.512, 0.515)
Premature ventricular complex	0.980 (0.980, 0.981)	0.617 (0.617, 0.618)	0.982 (0.982, 0.983)	0.686 (0.684, 0.688)	0.944 (0.943, 0.945)	0.944 (0.942, 0.945)	0.772 (0.772, 0.772)	0.767 (0.767, 0.768)	0.958 (0.958, 0.959)	0.629 (0.628, 0.631)
Premature atrial complex	0.979 (0.979, 0.979)	0.517 (0.516, 0.518)	0.981 (0.980, 0.981)	0.503 (0.501, 0.505)	0.954 (0.953, 0.955)	0.949 (0.948, 0.950)	0.987 (0.986, 0.987)	0.986 (0.986, 0.986)	0.989 (0.988, 0.989)	0.500 (0.498, 0.501)
CONDUCTION	0.990 (0.990, 0.990)	0.634 (0.633, 0.635)	0.992 (0.992, 0.992)	0.649 (0.647, 0.651)	0.934 (0.933, 0.935)	0.932 (0.931, 0.933)	0.952 (0.951, 0.952)	0.953 (0.952, 0.953)	0.984 (0.984, 0.984)	0.638 (0.637, 0.640)
Left anterior fascicular block	0.982 (0.982, 0.982)	0.600 (0.599, 0.601)	0.988 (0.988, 0.988)	0.603 (0.601, 0.604)	0.990 (0.989, 0.992)	0.991 (0.990, 0.992)	0.884 (0.884, 0.884)	0.885 (0.885, 0.886)	0.977 (0.976, 0.977)	0.519 (0.517, 0.520)
Delta wave	0.989 (0.989, 0.990)	0.262 (0.261, 0.263)	0.962 (0.962, 0.962)	0.212 (0.210, 0.214)	0.999 (0.998, 1.000)	1.000 (0.999, 1.001)	0.797 (0.796, 0.797)	0.000 (-0.000, 0.000)	0.939 (0.939, 0.940)	0.330 (0.328, 0.331)
2nd degree AV block - mobitz 2	0.991 (0.991, 0.991)	0.608 (0.608, 0.609)	0.992 (0.992, 0.993)	0.699 (0.697, 0.701)	0.900 (0.899, 0.901)	0.877 (0.876, 0.878)	0.942 (0.941, 0.942)	0.945 (0.945, 0.946)	0.929 (0.929, 0.930)	0.449 (0.447, 0.450)
Left bundle branch block	0.980 (0.980, 0.980)	0.473 (0.473, 0.474)	0.985 (0.985, 0.985)	0.438 (0.436, 0.440)	0.825 (0.824, 0.826)	0.824 (0.823, 0.825)	0.954 (0.954, 0.955)	0.950 (0.950, 0.950)	0.981 (0.981, 0.982)	0.461 (0.459, 0.462)
Right bundle branch block	0.991 (0.991, 0.992)	0.516 (0.516, 0.517)	0.988 (0.988, 0.989)	0.536 (0.534, 0.537)	0.972 (0.971, 0.973)	0.974 (0.973, 0.975)	0.981 (0.981, 0.981)	0.981 (0.981, 0.981)	0.986 (0.986, 0.987)	0.519 (0.517, 0.520)
Left axis deviation	0.963 (0.963, 0.963)	0.464 (0.463, 0.465)	0.976 (0.975, 0.976)	0.430 (0.428, 0.432)	0.982 (0.981, 0.983)	0.981 (0.980, 0.982)	0.841 (0.841, 0.841)	0.856 (0.856, 0.856)	0.984 (0.983, 0.984)	0.471 (0.470, 0.473)
Atrial paced	0.996 (0.996, 0.996)	0.468 (0.467, 0.468)	0.998 (0.998, 0.999)	0.336 (0.334, 0.337)	0.999 (0.998, 1.001)	1.000 (0.998, 1.001)	0.992 (0.992, 0.993)	0.994 (0.993, 0.994)	0.000 (-0.000, 0.000)	0.000 (-0.001, 0.001)
Right axis deviation	0.994 (0.994, 0.994)	0.657 (0.656, 0.658)	0.981 (0.981, 0.982)	0.689 (0.687, 0.690)	0.889 (0.888, 0.890)	0.885 (0.884, 0.886)	0.841 (0.841, 0.841)	0.806 (0.806, 0.807)	0.988 (0.988, 0.989)	0.499 (0.498, 0.501)
Left posterior fascicular block	0.989 (0.989, 0.989)	0.602 (0.602, 0.603)	0.991 (0.991, 0.991)	0.553 (0.551, 0.555)	0.998 (0.996, 0.999)	0.997 (0.996, 0.998)	0.628 (0.628, 0.628)	0.599 (0.599, 0.599)	0.996 (0.995, 0.996)	0.495 (0.494, 0.497)
1st degree AV block	0.989 (0.989, 0.989)	0.552 (0.551, 0.553)	0.996 (0.996, 0.996)	0.510 (0.509, 0.512)	0.980 (0.979, 0.981)	0.979 (0.978, 0.980)	0.976 (0.976, 0.976)	0.977 (0.977, 0.977)	0.994 (0.993, 0.994)	0.510 (0.508, 0.511)
Right superior axis	0.999 (0.999, 0.999)	0.468 (0.467, 0.468)	0.000 (-0.000, 0.000)	0.000 (-0.002, 0.002)	0.000 (-0.001, 0.001)	0.000 (-0.001, 0.001)	0.000 (-0.000, 0.000)	0.000 (-0.000, 0.000)	0.000 (-0.000, 0.000)	0.000 (-0.001, 0.001)
Nonspecific intraventricular conduction delay	0.974 (0.974, 0.974)	0.520 (0.520, 0.521)	0.977 (0.976, 0.977)	0.325 (0.323, 0.327)	0.981 (0.980, 0.982)	0.980 (0.979, 0.981)	0.863 (0.863, 0.863)	0.865 (0.865, 0.866)	0.777 (0.777, 0.777)	0.460 (0.459, 0.462)
Third Degree AV Block	0.952 (0.951, 0.952)	0.496 (0.495, 0.496)	0.948 (0.948, 0.949)	0.347 (0.345, 0.349)	0.995 (0.994, 0.996)	0.981 (0.980, 0.982)	0.987 (0.987, 0.987)	0.982 (0.982, 0.982)	0.835 (0.834, 0.835)	0.379 (0.377, 0.380)
2nd degree AV block - mobitz 1	0.954 (0.954, 0.955)	0.518 (0.518, 0.519)	0.891 (0.891, 0.892)	0.575 (0.574, 0.577)	0.684 (0.683, 0.685)	0.683 (0.682, 0.685)	0.992 (0.992, 0.992)	0.991 (0.991, 0.991)	0.996 (0.996, 0.997)	0.334 (0.332, 0.335)
Prolonged QT	0.957 (0.957, 0.957)	0.532 (0.532, 0.533)	0.968 (0.968, 0.969)	0.441 (0.439, 0.443)	0.965 (0.964, 0.966)	0.965 (0.964, 0.966)	0.861 (0.860, 0.861)	0.863 (0.863, 0.863)	0.887 (0.886, 0.887)	0.359 (0.358, 0.361)
U wave	0.982 (0.982, 0.982)	0.536 (0.535, 0.537)	0.977 (0.977, 0.977)	0.506 (0.505, 0.508)	0.000 (-0.001, 0.001)	0.000 (-0.001, 0.001)	0.000 (-0.000, 0.000)	0.000 (-0.000, 0.000)	0.000 (-0.000, 0.000)	0.000 (-0.001, 0.001)
LV pacing	0.995 (0.995, 0.995)	0.495 (0.494, 0.496)	0.000 (-0.000, 0.000)	0.000 (-0.002, 0.002)	0.000 (-0.001, 0.001)	0.000 (-0.001, 0.001)	0.999 (0.998, 0.999)	0.998 (0.998, 0.998)	0.000 (-0.000, 0.000)	0.000 (-0.001, 0.001)
Ventricular paced	0.996 (0.996, 0.996)	0.521 (0.520, 0.522)	0.988 (0.987, 0.988)	0.608 (0.606, 0.609)	0.999 (0.998, 1.001)	1.000 (0.999, 1.001)	0.908 (0.907, 0.908)	0.911 (0.911, 0.912)	0.703 (0.702, 0.703)	0.701 (0.699, 0.702)
CHAMBER ENLARGEMENT	0.990 (0.990, 0.990)	0.594 (0.593, 0.595)	0.982 (0.982, 0.982)	0.606 (0.604, 0.608)	0.971 (0.970, 0.972)	0.973 (0.972, 0.974)	0.878 (0.878, 0.878)	0.868 (0.868, 0.868)	0.960 (0.959, 0.960)	0.571 (0.570, 0.573)
Bi-atrial enlargement	0.994 (0.994, 0.994)	0.511 (0.510, 0.511)	0.995 (0.995, 0.996)	0.570 (0.568, 0.572)	0.988 (0.987, 0.989)	0.997 (0.996, 0.999)	0.816 (0.816, 0.816)	0.822 (0.821, 0.822)	0.924 (0.924, 0.925)	0.486 (0.485, 0.488)
Left atrial enlargement	0.974 (0.974, 0.975)	0.538 (0.537, 0.538)	0.941 (0.941, 0.941)	0.544 (0.542, 0.546)	0.989 (0.988, 0.990)	0.990 (0.989, 0.992)	0.872 (0.871, 0.872)	0.881 (0.880, 0.881)	0.936 (0.936, 0.937)	0.489 (0.488, 0.491)
Right atrial enlargement	0.979 (0.979, 0.979)	0.445 (0.444, 0.446)	0.941 (0.941, 0.941)	0.452 (0.450, 0.453)	0.965 (0.964, 0.967)	0.968 (0.966, 0.969)	0.665 (0.665, 0.666)	0.658 (0.658, 0.658)	0.837 (0.837, 0.837)	0.477 (0.475, 0.478)
Left ventricular hypertrophy	0.985 (0.985, 0.985)	0.630 (0.630, 0.631)	0.979 (0.979, 0.979)	0.630 (0.628, 0.632)	0.929 (0.928, 0.930)	0.928 (0.927, 0.929)	0.728 (0.728, 0.729)	0.694 (0.694, 0.694)	0.917 (0.917, 0.917)	0.541 (0.540, 0.543)
Right ventricular hypertrophy	0.985 (0.985, 0.985)	0.447 (0.447, 0.448)	0.977 (0.977, 0.977)	0.481 (0.479, 0.483)	0.953 (0.952, 0.954)	0.957 (0.956, 0.958)	0.948 (0.948, 0.948)	0.925 (0.925, 0.925)	0.974 (0.973, 0.974)	0.463 (0.461, 0.464)
PERICARDITIS	0.988 (0.988, 0.988)	0.421 (0.421, 0.422)	0.976 (0.976, 0.977)	0.383 (0.382, 0.385)	0.987 (0.986, 0.988)	0.981 (0.980, 0.982)	0.926 (0.926, 0.927)	0.919 (0.919, 0.920)	0.774 (0.773, 0.774)	0.405 (0.404, 0.407)
INFARCT, ISCHEMIA	0.984 (0.984, 0.985)	0.602 (0.601, 0.603)	0.978 (0.978, 0.978)	0.559 (0.557, 0.561)	0.898 (0.897, 0.899)	0.897 (0.896, 0.898)	0.812 (0.812, 0.813)	0.812 (0.812, 0.812)	0.930 (0.929, 0.930)	0.580 (0.579, 0.582)
Q wave (septal- V1-V2)	0.984 (0.984, 0.984)	0.529 (0.528, 0.530)	0.970 (0.970, 0.970)	0.479 (0.477, 0.481)	0.968 (0.967, 0.969)	0.966 (0.965, 0.967)	0.777 (0.777, 0.778)	0.806 (0.805, 0.806)	0.919 (0.918, 0.919)	0.514 (0.512, 0.515)
ST elevation (anterior - V3-V4)	0.974 (0.973, 0.974)	0.548 (0.548, 0.549)	0.953 (0.953, 0.953)	0.517 (0.516, 0.519)	0.869 (0.868, 0.870)	0.864 (0.863, 0.865)	0.770 (0.769, 0.770)	0.743 (0.743, 0.744)	0.822 (0.822, 0.823)	0.355 (0.353, 0.356)
Q wave (posterior - V7-V9)	0.983 (0.983, 0.983)	0.406 (0.405, 0.407)	0.991 (0.991, 0.991)	0.438 (0.436, 0.439)	0.991 (0.990, 0.992)	0.992 (0.991, 0.993)	0.604 (0.604, 0.605)	0.656 (0.655, 0.656)	0.922 (0.921, 0.922)	0.488 (0.487, 0.490)
Q wave (inferior - II, III, aVF)	0.973 (0.973, 0.973)	0.502 (0.501, 0.503)	0.975 (0.974, 0.975)	0.404 (0.403, 0.406)	0.985 (0.984, 0.986)	0.986 (0.984, 0.987)	0.754 (0.754, 0.755)	0.745 (0.745, 0.745)	0.949 (0.949, 0.950)	0.480 (0.479, 0.482)
Q wave (anterior - V3-V4)	0.980 (0.980, 0.980)	0.563 (0.562, 0.564)	0.980 (0.980, 0.980)	0.534 (0.533, 0.536)	0.955 (0.954, 0.956)	0.952 (0.951, 0.954)	0.943 (0.943, 0.944)	0.944 (0.943, 0.944)	0.968 (0.967, 0.968)	0.506 (0.505, 0.508)
ST elevation (lateral - I, aVL, V5-V6)	0.984 (0.984, 0.985)	0.489 (0.488, 0.490)	0.897 (0.897, 0.898)	0.475 (0.473, 0.477)	0.911 (0.910, 0.912)	0.904 (0.903, 0.905)	0.832 (0.831, 0.832)	0.834 (0.834, 0.834)	0.724 (0.724, 0.724)	0.308 (0.307, 0.309)
Q wave (lateral- I, aVL, V5-V6)	0.981 (0.981, 0.981)	0.505 (0.504, 0.506)	0.963 (0.962, 0.963)	0.410 (0.408, 0.412)	0.000 (-0.001, 0.001)	0.000 (-0.001, 0.001)	0.913 (0.913, 0.913)	0.914 (0.914, 0.915)	0.933 (0.933, 0.933)	0.513 (0.512, 0.515)
ST depression (lateral - I, avL, V5-V6)	0.968 (0.968, 0.968)	0.484 (0.484, 0.485)	0.933 (0.933, 0.934)	0.463 (0.462, 0.465)	0.860 (0.859, 0.862)	0.867 (0.866, 0.868)	0.758 (0.758, 0.758)	0.756 (0.755, 0.756)	0.839 (0.839, 0.840)	0.291 (0.289, 0.292)
Acute MI	0.979 (0.979, 0.979)	0.512 (0.511, 0.513)	0.893 (0.893, 0.894)	0.534 (0.532, 0.536)	0.914 (0.913, 0.915)	0.915 (0.914, 0.916)	0.924 (0.924, 0.925)	0.921 (0.921, 0.922)	0.709 (0.708, 0.709)	0.413 (0.412, 0.415)
ST elevation (septal - V1-V2)	0.976 (0.975, 0.976)	0.549 (0.549, 0.550)	0.968 (0.968, 0.968)	0.571 (0.569, 0.573)	0.932 (0.931, 0.934)	0.929 (0.928, 0.930)	0.761 (0.760, 0.761)	0.766 (0.765, 0.766)	0.906 (0.906, 0.906)	0.414 (0.413, 0.416)
ST elevation (inferior - II, III, aVF)	0.977 (0.977, 0.977)	0.487 (0.486, 0.487)	0.902 (0.901, 0.902)	0.578 (0.576, 0.579)	0.865 (0.864, 0.866)	0.869 (0.868, 0.870)	0.763 (0.763, 0.763)	0.764 (0.763, 0.764)	0.725 (0.725, 0.726)	0.459 (0.457, 0.460)
ST elevation (posterior - V7-V8-V9)	0.993 (0.993, 0.993)	0.459 (0.458, 0.460)	0.999 (0.998, 0.999)	0.015 (0.013, 0.017)	0.921 (0.920, 0.922)	0.919 (0.918, 0.920)	0.950 (0.950, 0.950)	0.952 (0.952, 0.953)	0.777 (0.777, 0.778)	0.410 (0.409, 0.412)
ST depression (inferior - II, III, aVF)	0.972 (0.972, 0.972)	0.401 (0.401, 0.402)	0.921 (0.921, 0.921)	0.278 (0.276, 0.280)	0.942 (0.941, 0.944)	0.943 (0.941, 0.944)	0.635 (0.635, 0.635)	0.638 (0.638, 0.639)	0.798 (0.797, 0.798)	0.232 (0.230, 0.233)
ST depression (anterior - V3-V4)	0.981 (0.981, 0.981)	0.350 (0.350, 0.351)	0.985 (0.985, 0.985)	0.156 (0.154, 0.157)	0.000 (-0.001, 0.001)	0.000 (-0.001, 0.001)	0.755 (0.754, 0.755)	0.753 (0.753, 0.753)	0.928 (0.927, 0.928)	0.000 (-0.001, 0.001)
OTHER	0.985 (0.985, 0.985)	0.779 (0.778, 0.780)	0.989 (0.989, 0.989)	0.886 (0.884, 0.887)	0.983 (0.982, 0.984)	0.983 (0.982, 0.984)	0.960 (0.960, 0.961)	0.960 (0.960, 0.961)	0.974 (0.974, 0.974)	0.903 (0.901, 0.904)
ST downslopping	0.961 (0.961, 0.961)	0.422 (0.421, 0.423)	0.946 (0.946, 0.947)	0.390 (0.388, 0.392)	0.838 (0.836, 0.839)	0.839 (0.838, 0.840)	0.895 (0.895, 0.895)	0.896 (0.895, 0.896)	0.786 (0.785, 0.786)	0.502 (0.500, 0.503)
ST depression (septal- V1-V2)	0.966 (0.966, 0.966)	0.500 (0.499, 0.501)	0.000 (-0.000, 0.000)	0.000 (-0.002, 0.002)	0.901 (0.900, 0.902)	0.828 (0.827, 0.829)	0.553 (0.553, 0.554)	0.558 (0.557, 0.558)	0.000 (-0.000, 0.000)	0.049 (0.048, 0.051)
R/S ratio in V1-V2 >1	0.992 (0.992, 0.992)	0.461 (0.460, 0.462)	0.948 (0.948, 0.948)	0.352 (0.350, 0.353)	0.000 (-0.001, 0.001)	0.000 (-0.001, 0.001)	0.685 (0.685, 0.685)	0.682 (0.682, 0.682)	0.862 (0.862, 0.863)	0.614 (0.612, 0.615)
RV1 + SV6 > 11 mm	0.987 (0.987, 0.987)	0.410 (0.409, 0.411)	0.997 (0.997, 0.997)	0.225 (0.223, 0.227)	0.000 (-0.001, 0.001)	0.000 (-0.001, 0.001)	0.000 (-0.000, 0.000)	0.000 (-0.000, 0.000)	0.000 (-0.000, 0.000)	0.000 (-0.001, 0.001)
Polymorph	0.968 (0.967, 0.968)	0.427 (0.426, 0.428)	0.944 (0.944, 0.944)	0.609 (0.607, 0.610)	0.000 (-0.001, 0.001)	0.000 (-0.001, 0.001)	0.987 (0.987, 0.987)	0.978 (0.977, 0.978)	0.000 (-0.000, 0.000)	0.000 (-0.001, 0.001)
rSR' in V1-V2	0.988 (0.988, 0.988)	0.488 (0.487, 0.488)	0.972 (0.971, 0.972)	0.500 (0.499, 0.502)	0.915 (0.914, 0.916)	0.915 (0.914, 0.916)	0.885 (0.885, 0.885)	0.886 (0.886, 0.887)	0.000 (-0.000, 0.000)	0.000 (-0.001, 0.001)
QRS complex negative in III	0.918 (0.918, 0.918)	0.447 (0.446, 0.447)	0.899 (0.899, 0.900)	0.387 (0.385, 0.389)	0.000 (-0.001, 0.001)	0.000 (-0.001, 0.001)	0.000 (-0.000, 0.000)	0.000 (-0.000, 0.000)	0.000 (-0.000, 0.000)	0.000 (-0.001, 0.001)
qRS in V5-V6-I, aVL	0.980 (0.979, 0.980)	0.504 (0.503, 0.504)	0.986 (0.986, 0.987)	0.479 (0.477, 0.481)	0.000 (-0.001, 0.001)	0.000 (-0.001, 0.001)	0.000 (-0.000, 0.000)	0.000 (-0.000, 0.000)	0.000 (-0.000, 0.000)	0.000 (-0.001, 0.001)
QS complex in V1-V2-V3	0.990 (0.990, 0.990)	0.633 (0.632, 0.634)	0.995 (0.995, 0.995)	0.534 (0.532, 0.536)	0.000 (-0.001, 0.001)	0.000 (-0.001, 0.001)	0.000 (-0.000, 0.000)	0.000 (-0.000, 0.000)	0.000 (-0.000, 0.000)	0.000 (-0.001, 0.001)
R complex in V5-V6	0.987 (0.987, 0.987)	0.267 (0.267, 0.268)	0.944 (0.944, 0.944)	0.549 (0.547, 0.551)	0.000 (-0.001, 0.001)	0.000 (-0.001, 0.001)	0.659 (0.658, 0.659)	0.623 (0.623, 0.623)	0.000 (-0.000, 0.000)	0.000 (-0.001, 0.001)
RaVL > 11 mm	0.982 (0.982, 0.982)	0.340 (0.339, 0.341)	0.967 (0.967, 0.967)	0.283 (0.281, 0.285)	0.000 (-0.001, 0.001)	0.000 (-0.001, 0.001)	0.993 (0.993, 0.994)	0.000 (-0.000, 0.000)	0.889 (0.889, 0.889)	0.355 (0.354, 0.357)
T wave inversion (septal- V1-V2)	0.933 (0.932, 0.933)	0.496 (0.495, 0.497)	0.882 (0.882, 0.883)	0.495 (0.493, 0.497)	0.000 (-0.001, 0.001)	0.000 (-0.001, 0.001)	0.829 (0.829, 0.829)	0.827 (0.826, 0.827)	0.000 (-0.000, 0.000)	0.000 (-0.001, 0.001)
SV1 + RV5 or RV6 > 35 mm	0.982 (0.982, 0.983)	0.434 (0.433, 0.435)	0.975 (0.974, 0.975)	0.351 (0.349, 0.353)	0.000 (-0.001, 0.001)	0.000 (-0.001, 0.001)	0.995 (0.995, 0.995)	0.000 (-0.000, 0.000)	0.925 (0.925, 0.926)	0.448 (0.447, 0.450)
T wave inversion (inferior - II, III, aVF)	0.923 (0.923, 0.923)	0.468 (0.467, 0.469)	0.906 (0.906, 0.906)	0.398 (0.396, 0.400)	0.828 (0.827, 0.830)	0.833 (0.832, 0.834)	0.588 (0.587, 0.588)	0.589 (0.589, 0.589)	0.698 (0.698, 0.699)	0.401 (0.400, 0.403)
Monomorph	0.971 (0.971, 0.972)	0.482 (0.481, 0.483)	0.959 (0.959, 0.959)	0.471 (0.470, 0.473)	0.918 (0.917, 0.919)	0.899 (0.898, 0.900)	0.619 (0.619, 0.619)	0.617 (0.616, 0.617)	0.807 (0.807, 0.808)	0.474 (0.473, 0.476)
T wave inversion (anterior - V3-V4)	0.950 (0.950, 0.950)	0.496 (0.496, 0.497)	0.899 (0.899, 0.899)	0.373 (0.371, 0.375)	0.909 (0.908, 0.910)	0.911 (0.910, 0.912)	0.789 (0.789, 0.789)	0.787 (0.787, 0.788)	0.914 (0.914, 0.915)	0.506 (0.505, 0.508)
T wave inversion (lateral -I, aVL, V5-V6)	0.924 (0.924, 0.924)	0.466 (0.465, 0.467)	0.862 (0.862, 0.863)	0.353 (0.351, 0.355)	0.894 (0.893, 0.895)	0.894 (0.893, 0.895)	0.864 (0.864, 0.864)	0.863 (0.863, 0.864)	0.873 (0.873, 0.874)	0.445 (0.444, 0.447)
Low voltage	0.977 (0.977, 0.977)	0.707 (0.706, 0.708)	0.977 (0.976, 0.977)	0.688 (0.686, 0.690)	0.990 (0.989, 0.992)	0.989 (0.988, 0.990)	0.949 (0.949, 0.949)	0.949 (0.949, 0.949)	0.982 (0.981, 0.982)	0.601 (0.600, 0.603)
Lead misplacement	0.999 (0.999, 0.999)	0.835 (0.835, 0.836)	0.000 (-0.000, 0.000)	0.000 (-0.002, 0.002)	0.920 (0.919, 0.921)	0.923 (0.922, 0.924)	0.672 (0.672, 0.673)	0.667 (0.667, 0.667)	0.990 (0.989, 0.990)	0.559 (0.557, 0.560)
ST depression (anterior - V3-V4)	0.961 (0.961, 0.961)	0.422 (0.421, 0.423)	0.946 (0.946, 0.947)	0.390 (0.388, 0.392)	0.838 (0.836, 0.839)	0.839 (0.838, 0.840)	0.895 (0.895, 0.895)	0.896 (0.895, 0.896)	0.786 (0.785, 0.786)	0.502 (0.500, 0.503)
Early repolarization	0.988 (0.988, 0.988)	0.430 (0.429, 0.431)	0.988 (0.988, 0.989)	0.415 (0.414, 0.417)	0.996 (0.995, 0.997)	0.994 (0.993, 0.995)	0.704 (0.704, 0.704)	0.667 (0.667, 0.668)	0.795 (0.795, 0.796)	0.405 (0.404, 0.407)
ST upslopping	0.969 (0.969, 0.969)	0.459 (0.458, 0.459)	0.960 (0.960, 0.961)	0.437 (0.435, 0.439)	0.977 (0.976, 0.978)	0.968 (0.967, 0.969)	0.862 (0.861, 0.862)	0.855 (0.855, 0.855)	0.743 (0.743, 0.744)	0.359 (0.357, 0.360)
no_qrs	0.999 (0.999, 0.999)	0.951 (0.950, 0.951)	1.000 (1.000, 1.000)	0.249 (0.247, 0.251)	0.000 (-0.001, 0.001)	0.000 (-0.001, 0.001)	0.000 (-0.000, 0.000)	0.000 (-0.000, 0.000)	0.000 (-0.000, 0.000)	0.000 (-0.001, 0.001)
OVERALL	0.992 (0.991, 0.992)	0.741 (0.740, 0.742)	0.995 (0.994, 0.995)	0.828 (0.827, 0.830)	0.957 (0.956, 0.958)	0.957 (0.956, 0.958)	0.979 (0.979, 0.979)	0.979 (0.978, 0.979)	0.988 (0.988, 0.989)	0.813 (0.812, 0.815)

## Sheet: Table 11
Supplementary Table 11: Performance of the models on the MHI dataset (N = 287,039). When the CI are non-overlapping, the difference is reported in ΔSSL-SL. Prevalence for label groups counts any positive in a member of its class as a positive.
																						THRESHOLDS
		AUROC				AUPRC			PPV			NPV			SENSITIVITY			SPECIFICITY
Labels	Count	DeepECG-SL	DeepECG-SSL	DeLong test p-value	ΔSSL-SL	DeepECG-SL	DeepECG-SSL	ΔSSL-SL	DeepECG-SL	DeepECG-SSL	ΔSSL-SL	DeepECG-SL	DeepECG-SSL	ΔSSL-SL	DeepECG-SL	DeepECG-SSL	ΔSSL-SL	DeepECG-SL	DeepECG-SSL	ΔSSL-SL		DeepECG-SL	DeepECG-SSL
RHYTHM	282073	0.997 (0.997, 0.997)	0.997 (0.997, 0.997)	0.089		0.985 (0.984, 0.985)	0.985 (0.984, 0.985)		0.985 (0.985, 0.986)	0.986 (0.986, 0.987)		0.977 (0.976, 0.977)	0.976 (0.976, 0.976)		0.973 (0.972, 0.973)	0.971 (0.971, 0.972)	-0.001	0.975 (0.975, 0.976)	0.976 (0.976, 0.977)	0.001		0.126	0.125
Ventricular tachycardia	263	0.995 (0.994, 0.997)	0.996 (0.995, 0.998)	0.07		0.439 (0.394, 0.481)	0.431 (0.387, 0.475)		1.0 (1.0, 1.0)	0.744 (0.25, 1.0)		0.999 (0.999, 0.999)	0.999 (0.999, 0.999)		0.942 (0.907, 0.973)	0.962 (0.934, 0.988)		0.983 (0.983, 0.984)	0.983 (0.982, 0.983)			0.002	0.002
Bradycardia	58524	0.996 (0.996, 0.997)	0.995 (0.995, 0.996)	< 0.001	-0.001	0.988 (0.988, 0.989)	0.987 (0.987, 0.987)	-0.002	0.983 (0.981, 0.984)	0.986 (0.985, 0.987)	0.003	0.977 (0.976, 0.977)	0.971 (0.97, 0.972)	-0.005	0.972 (0.97, 0.973)	0.971 (0.97, 0.973)		0.976 (0.975, 0.977)	0.972 (0.971, 0.973)	-0.004		0.316	0.209
Brugada	19	0.967 (0.951, 0.988)	0.926 (0.888, 0.976)	0.122		0.071 (0.008, 0.12)	0.025 (0.008, 0.043)		1.0 (1.0, 1.0)	0.071 (0.0, 0.211)	-0.929	1.0 (1.0, 1.0)	1.0 (1.0, 1.0)		0.471 (0.182, 0.75)	0.368 (0.111, 0.667)		0.997 (0.996, 0.997)	0.999 (0.999, 1.0)	0.003		0.003	0.005
Wolff-Parkinson-White (Pre-excitation syndrome)	438	0.99 (0.988, 0.993)	0.986 (0.983, 0.99)	0.029		0.677 (0.646, 0.71)	0.667 (0.64, 0.695)		0.918 (0.87, 0.964)	0.968 (0.919, 1.0)		0.999 (0.999, 0.999)	0.999 (0.999, 0.999)		0.908 (0.875, 0.939)	0.916 (0.886, 0.945)		0.975 (0.974, 0.975)	0.971 (0.97, 0.971)	-0.004		0.001	0.001
Atrial flutter	4481	0.985 (0.984, 0.986)	0.983 (0.982, 0.984)	< 0.001		0.704 (0.695, 0.713)	0.702 (0.693, 0.711)		0.938 (0.911, 0.963)	0.946 (0.91, 0.977)		0.986 (0.985, 0.986)	0.985 (0.985, 0.986)		0.952 (0.945, 0.96)	0.942 (0.933, 0.951)		0.952 (0.951, 0.953)	0.952 (0.951, 0.953)			0.009	0.012
Ectopic atrial rhythm (< 100 BPM)	2212	0.937 (0.934, 0.94)	0.938 (0.935, 0.941)	0.745		0.243 (0.23, 0.256)	0.262 (0.249, 0.275)		1.0 (1.0, 1.0)	0.946 (0.778, 1.0)		0.992 (0.992, 0.993)	0.992 (0.992, 0.993)		0.853 (0.834, 0.87)	0.883 (0.867, 0.899)		0.868 (0.866, 0.869)	0.84 (0.838, 0.842)	-0.028		0.007	0.004
Atrial tachycardia (>= 100 BPM)	16094	0.99 (0.989, 0.99)	0.988 (0.987, 0.988)	< 0.001	-0.002	0.922 (0.92, 0.925)	0.914 (0.911, 0.916)	-0.008	0.976 (0.972, 0.98)	0.973 (0.969, 0.977)		0.973 (0.972, 0.974)	0.973 (0.972, 0.974)		0.95 (0.946, 0.954)	0.944 (0.939, 0.948)		0.962 (0.961, 0.963)	0.961 (0.96, 0.962)			0.026	0.044
Sinusal	222820	0.991 (0.991, 0.992)	0.991 (0.99, 0.991)	< 0.001	-0.001	0.997 (0.997, 0.997)	0.997 (0.997, 0.997)		0.959 (0.958, 0.96)	0.96 (0.96, 0.961)		0.964 (0.963, 0.966)	0.963 (0.961, 0.964)		0.958 (0.957, 0.959)	0.959 (0.958, 0.96)		0.962 (0.96, 0.964)	0.96 (0.958, 0.962)			0.892	0.808
Ventricular Rhythm	8965	0.996 (0.996, 0.996)	0.995 (0.995, 0.995)	< 0.001	-0.001	0.915 (0.911, 0.918)	0.896 (0.892, 0.9)	-0.018	0.958 (0.95, 0.965)	0.959 (0.95, 0.967)		0.983 (0.982, 0.984)	0.98 (0.979, 0.98)	-0.003	0.968 (0.964, 0.972)	0.974 (0.97, 0.978)		0.978 (0.977, 0.979)	0.961 (0.96, 0.962)	-0.017		0.032	0.009
Supraventricular tachycardia	1489	0.966 (0.963, 0.968)	0.966 (0.963, 0.968)	0.866		0.335 (0.318, 0.352)	0.34 (0.323, 0.357)		0.928 (0.8, 1.0)	0.931 (0.833, 1.0)		0.995 (0.995, 0.995)	0.995 (0.995, 0.995)		0.902 (0.884, 0.919)	0.906 (0.888, 0.922)		0.907 (0.905, 0.908)	0.892 (0.891, 0.893)	-0.014		0.005	0.005
Junctional rhythm	4296	0.96 (0.958, 0.961)	0.963 (0.961, 0.964)	< 0.001		0.479 (0.468, 0.49)	0.461 (0.45, 0.471)		0.863 (0.82, 0.9)	0.97 (0.88, 1.0)		0.986 (0.986, 0.987)	0.985 (0.985, 0.986)	-0.001	0.9 (0.889, 0.91)	0.905 (0.895, 0.915)		0.873 (0.872, 0.875)	0.892 (0.891, 0.894)	0.019		0.01	0.014
Regular	247714	0.989 (0.989, 0.99)	0.99 (0.989, 0.99)	0.444		0.998 (0.998, 0.998)	0.998 (0.998, 0.998)		0.955 (0.954, 0.956)	0.957 (0.956, 0.957)		0.969 (0.966, 0.971)	0.969 (0.967, 0.972)		0.952 (0.951, 0.953)	0.953 (0.952, 0.954)		0.953 (0.951, 0.956)	0.954 (0.952, 0.957)			0.904	0.847
Regularly irregular	15928	0.982 (0.982, 0.983)	0.982 (0.981, 0.982)	0.089		0.845 (0.841, 0.848)	0.842 (0.839, 0.845)		0.969 (0.962, 0.975)	0.973 (0.968, 0.978)		0.96 (0.959, 0.961)	0.961 (0.961, 0.962)		0.941 (0.937, 0.945)	0.94 (0.936, 0.945)		0.933 (0.932, 0.934)	0.932 (0.931, 0.933)			0.06	0.053
Irregularly irregular	33664	0.988 (0.988, 0.989)	0.988 (0.988, 0.988)	0.002		0.932 (0.93, 0.933)	0.932 (0.93, 0.933)		0.966 (0.963, 0.969)	0.972 (0.969, 0.975)	0.006	0.953 (0.952, 0.954)	0.95 (0.948, 0.95)	-0.004	0.953 (0.95, 0.955)	0.944 (0.942, 0.947)	-0.008	0.941 (0.939, 0.942)	0.945 (0.944, 0.946)	0.005		0.101	0.102
Afib	27797	0.995 (0.995, 0.995)	0.995 (0.995, 0.995)	0.077		0.954 (0.952, 0.955)	0.955 (0.954, 0.957)		0.965 (0.962, 0.968)	0.963 (0.96, 0.966)		0.968 (0.967, 0.968)	0.973 (0.972, 0.974)	0.005	0.975 (0.973, 0.977)	0.975 (0.972, 0.977)		0.965 (0.965, 0.966)	0.966 (0.965, 0.966)			0.049	0.076
Premature ventricular complex	22416	0.98 (0.98, 0.981)	0.985 (0.985, 0.986)	< 0.001	0.005	0.868 (0.865, 0.871)	0.882 (0.88, 0.885)	0.015	0.962 (0.956, 0.969)	0.958 (0.952, 0.965)		0.937 (0.935, 0.938)	0.939 (0.938, 0.94)		0.932 (0.928, 0.936)	0.946 (0.943, 0.95)	0.015	0.945 (0.944, 0.947)	0.949 (0.948, 0.95)	0.004		0.044	0.061
Premature atrial complex	11393	0.979 (0.978, 0.979)	0.98 (0.98, 0.981)	< 0.001	0.002	0.744 (0.74, 0.749)	0.763 (0.758, 0.768)	0.019	0.957 (0.94, 0.972)	0.975 (0.951, 0.995)		0.963 (0.962, 0.964)	0.961 (0.96, 0.962)	-0.002	0.937 (0.932, 0.943)	0.948 (0.943, 0.953)	0.011	0.922 (0.921, 0.923)	0.915 (0.914, 0.917)	-0.007		0.036	0.03
CONDUCTION	131186	0.99 (0.99, 0.99)	0.988 (0.988, 0.988)	< 0.001	-0.002	0.869 (0.868, 0.87)	0.843 (0.842, 0.844)	-0.026	0.965 (0.964, 0.967)	0.975 (0.973, 0.976)	0.01	0.98 (0.98, 0.98)	0.975 (0.975, 0.975)	-0.005	0.955 (0.954, 0.956)	0.953 (0.951, 0.954)	-0.003	0.95 (0.95, 0.95)	0.94 (0.94, 0.941)	-0.009		0.032	0.027
Left anterior fascicular block	11780	0.982 (0.981, 0.983)	0.977 (0.976, 0.978)	< 0.001	-0.005	0.789 (0.784, 0.793)	0.727 (0.722, 0.733)	-0.062	0.952 (0.943, 0.962)	0.918 (0.906, 0.93)	-0.034	0.969 (0.968, 0.97)	0.966 (0.966, 0.967)	-0.002	0.942 (0.937, 0.947)	0.94 (0.935, 0.946)		0.932 (0.931, 0.933)	0.916 (0.915, 0.917)	-0.016		0.037	0.037
Delta wave	437	0.99 (0.988, 0.993)	0.988 (0.985, 0.992)	0.204		0.677 (0.646, 0.71)	0.665 (0.636, 0.694)		0.919 (0.87, 0.965)	0.981 (0.923, 1.0)		0.999 (0.999, 0.999)	0.999 (0.998, 0.999)	0	0.908 (0.875, 0.939)	0.914 (0.883, 0.943)		0.975 (0.974, 0.975)	0.972 (0.971, 0.973)	-0.003		0.001	0.001
2nd degree AV block - mobitz 2	3249	0.992 (0.991, 0.992)	0.991 (0.99, 0.992)	0.005		0.704 (0.694, 0.715)	0.702 (0.691, 0.712)		0.946 (0.915, 0.976)	0.948 (0.877, 1.0)		0.99 (0.989, 0.99)	0.989 (0.988, 0.989)		0.964 (0.956, 0.971)	0.953 (0.944, 0.961)		0.962 (0.962, 0.963)	0.966 (0.965, 0.967)	0.004		0.009	0.01
Left bundle branch block	17607	0.98 (0.98, 0.981)	0.979 (0.978, 0.98)	< 0.001	-0.002	0.887 (0.884, 0.889)	0.874 (0.872, 0.877)	-0.012	0.959 (0.955, 0.963)	0.987 (0.984, 0.99)	0.028	0.976 (0.975, 0.977)	0.963 (0.962, 0.963)	-0.014	0.929 (0.925, 0.934)	0.922 (0.917, 0.927)		0.942 (0.941, 0.943)	0.938 (0.936, 0.938)	-0.005		0.066	0.019
Right bundle branch block	28276	0.992 (0.991, 0.992)	0.99 (0.989, 0.99)	< 0.001	-0.002	0.953 (0.952, 0.954)	0.944 (0.942, 0.945)	-0.009	0.974 (0.972, 0.977)	0.983 (0.98, 0.985)	0.008	0.97 (0.97, 0.971)	0.961 (0.96, 0.961)	-0.01	0.959 (0.956, 0.962)	0.95 (0.947, 0.953)	-0.009	0.958 (0.957, 0.959)	0.955 (0.955, 0.956)	-0.003		0.093	0.057
Left axis deviation	45192	0.963 (0.962, 0.963)	0.949 (0.948, 0.95)	< 0.001	-0.014	0.869 (0.868, 0.871)	0.816 (0.814, 0.818)	-0.053	0.966 (0.963, 0.969)	0.951 (0.946, 0.955)	-0.015	0.899 (0.898, 0.9)	0.879 (0.878, 0.88)	-0.02	0.9 (0.897, 0.904)	0.884 (0.881, 0.888)	-0.016	0.899 (0.897, 0.9)	0.874 (0.873, 0.876)	-0.025		0.141	0.164
Atrial paced	5437	0.995 (0.995, 0.996)	0.994 (0.993, 0.995)	< 0.001	-0.001	0.886 (0.88, 0.892)	0.9 (0.895, 0.905)	0.014	0.933 (0.922, 0.944)	0.96 (0.95, 0.969)	0.027	0.989 (0.988, 0.989)	0.988 (0.988, 0.989)		0.971 (0.965, 0.976)	0.962 (0.957, 0.968)		0.978 (0.977, 0.978)	0.98 (0.98, 0.981)	0.003		0.021	0.014
Right axis deviation	4952	0.993 (0.993, 0.994)	0.991 (0.991, 0.992)	< 0.001	-0.002	0.783 (0.776, 0.79)	0.709 (0.7, 0.717)	-0.074	0.933 (0.916, 0.949)	0.935 (0.896, 0.97)		0.987 (0.986, 0.987)	0.983 (0.983, 0.984)	-0.003	0.974 (0.968, 0.979)	0.972 (0.966, 0.978)		0.96 (0.96, 0.961)	0.95 (0.949, 0.951)	-0.01		0.018	0.011
Left posterior fascicular block	1089	0.99 (0.988, 0.991)	0.986 (0.985, 0.987)	0.002	-0.004	0.448 (0.426, 0.469)	0.316 (0.297, 0.334)	-0.132	0.841 (0.739, 0.929)	0.598 (0.0, 1.0)		0.996 (0.996, 0.997)	0.996 (0.996, 0.997)		0.968 (0.955, 0.981)	0.945 (0.929, 0.961)		0.947 (0.946, 0.948)	0.945 (0.945, 0.946)			0.004	0.004
1st degree AV block	26042	0.989 (0.988, 0.989)	0.987 (0.987, 0.988)	< 0.001	-0.002	0.928 (0.926, 0.929)	0.925 (0.923, 0.927)		0.967 (0.964, 0.97)	0.987 (0.984, 0.989)	0.02	0.965 (0.964, 0.966)	0.951 (0.95, 0.952)	-0.014	0.943 (0.94, 0.947)	0.95 (0.947, 0.953)		0.953 (0.953, 0.955)	0.944 (0.943, 0.945)	-0.009		0.091	0.053
Right superior axis	53	0.999 (0.998, 0.999)	0.997 (0.996, 0.998)	0.005	-0.002	0.187 (0.135, 0.238)	0.097 (0.073, 0.124)	-0.09	0.52 (0.0, 1.0)	0.147 (0.078, 0.225)		1.0 (1.0, 1.0)	1.0 (1.0, 1.0)		1.0 (1.0, 1.0)	0.85 (0.714, 0.958)	-0.15	0.984 (0.984, 0.985)	0.993 (0.992, 0.993)	0.008		0.001	0.001
Nonspecific intraventricular conduction delay	9035	0.974 (0.973, 0.975)	0.97 (0.97, 0.971)	< 0.001	-0.004	0.651 (0.645, 0.658)	0.6 (0.593, 0.607)	-0.051	0.9 (0.881, 0.918)	0.903 (0.865, 0.935)		0.973 (0.972, 0.973)	0.97 (0.969, 0.97)	-0.003	0.94 (0.934, 0.945)	0.934 (0.928, 0.94)		0.909 (0.908, 0.91)	0.899 (0.898, 0.9)	-0.01		0.021	0.028
Third Degree AV Block	818	0.953 (0.949, 0.957)	0.959 (0.956, 0.963)	0.001		0.305 (0.282, 0.328)	0.338 (0.316, 0.36)		0.855 (0.688, 1.0)	1.0 (1.0, 1.0)		0.997 (0.997, 0.998)	0.997 (0.997, 0.997)		0.887 (0.861, 0.912)	0.922 (0.901, 0.945)		0.873 (0.871, 0.874)	0.855 (0.853, 0.857)	-0.018		0.003	0.002
2nd degree AV block - mobitz 1	1720	0.957 (0.953, 0.961)	0.957 (0.954, 0.961)	0.9		0.448 (0.43, 0.465)	0.453 (0.435, 0.47)		0.827 (0.759, 0.888)	0.882 (0.763, 0.976)		0.995 (0.994, 0.995)	0.994 (0.994, 0.995)		0.871 (0.851, 0.888)	0.865 (0.845, 0.886)		0.934 (0.932, 0.935)	0.933 (0.932, 0.934)			0.006	0.006
Prolonged QT	15507	0.957 (0.956, 0.958)	0.953 (0.952, 0.954)	< 0.001	-0.004	0.663 (0.659, 0.668)	0.645 (0.64, 0.65)	-0.018	0.927 (0.914, 0.941)	0.97 (0.954, 0.983)	0.042	0.952 (0.951, 0.953)	0.948 (0.947, 0.949)	-0.004	0.895 (0.888, 0.9)	0.895 (0.889, 0.9)		0.895 (0.893, 0.896)	0.88 (0.878, 0.881)	-0.015		0.053	0.046
U wave	274	0.98 (0.975, 0.987)	0.979 (0.973, 0.986)	0.779		0.444 (0.398, 0.489)	0.341 (0.299, 0.382)	-0.103	0.731 (0.621, 0.837)	1.0 (1.0, 1.0)	0.269	0.999 (0.999, 0.999)	0.999 (0.999, 0.999)		0.917 (0.875, 0.953)	0.902 (0.858, 0.941)		0.949 (0.948, 0.95)	0.978 (0.978, 0.979)	0.03		0.001	0.002
LV pacing	181	0.996 (0.995, 0.997)	0.995 (0.995, 0.997)	0.743		0.3 (0.255, 0.345)	0.316 (0.271, 0.366)		0.527 (0.378, 0.667)	0.618 (0.4, 0.826)		1.0 (0.999, 1.0)	0.999 (0.999, 1.0)		0.989 (0.968, 1.0)	0.978 (0.95, 1.0)		0.962 (0.961, 0.962)	0.964 (0.963, 0.965)	0.002		0.001	0.001
Ventricular paced	15390	0.996 (0.996, 0.996)	0.995 (0.995, 0.996)	0.002		0.965 (0.963, 0.966)	0.962 (0.961, 0.964)		0.984 (0.981, 0.987)	0.983 (0.98, 0.985)		0.982 (0.981, 0.983)	0.981 (0.981, 0.982)		0.976 (0.973, 0.979)	0.97 (0.967, 0.973)		0.978 (0.977, 0.978)	0.98 (0.979, 0.98)	0.002		0.04	0.042
CHAMBER ENLARGEMENT	49323	0.99 (0.99, 0.99)	0.979 (0.978, 0.979)	< 0.001	-0.012	0.897 (0.895, 0.898)	0.731 (0.728, 0.733)	-0.166	0.979 (0.977, 0.981)	0.966 (0.961, 0.971)	-0.013	0.98 (0.98, 0.98)	0.968 (0.967, 0.968)	-0.012	0.945 (0.942, 0.947)	0.938 (0.936, 0.941)	-0.006	0.964 (0.964, 0.964)	0.917 (0.916, 0.917)	-0.047		0.023	0.028
Bi-atrial enlargement	465	0.993 (0.991, 0.994)	0.987 (0.984, 0.989)	< 0.001	-0.006	0.504 (0.469, 0.535)	0.305 (0.276, 0.335)	-0.199	0.828 (0.704, 0.939)	1.0 (1.0, 1.0)	0.172	0.998 (0.998, 0.999)	0.998 (0.998, 0.999)		0.929 (0.899, 0.956)	0.95 (0.924, 0.972)		0.979 (0.978, 0.98)	0.945 (0.944, 0.946)	-0.034		0.001	0.002
Left atrial enlargement	10502	0.975 (0.974, 0.977)	0.962 (0.961, 0.963)	< 0.001	-0.013	0.793 (0.788, 0.798)	0.645 (0.639, 0.651)	-0.148	0.927 (0.917, 0.938)	0.955 (0.927, 0.981)		0.974 (0.973, 0.974)	0.964 (0.963, 0.965)	-0.009	0.923 (0.917, 0.928)	0.896 (0.889, 0.903)	-0.027	0.947 (0.946, 0.948)	0.912 (0.911, 0.913)	-0.035		0.017	0.034
Right atrial enlargement	1030	0.98 (0.977, 0.983)	0.973 (0.97, 0.977)	0.012	-0.007	0.605 (0.585, 0.624)	0.356 (0.336, 0.376)	-0.248	0.989 (0.958, 1.0)	1.0 (1.0, 1.0)		0.997 (0.997, 0.997)	0.997 (0.996, 0.997)		0.912 (0.892, 0.932)	0.911 (0.89, 0.932)		0.949 (0.948, 0.95)	0.941 (0.94, 0.942)	-0.008		0.001	0.005
Left ventricular hypertrophy	37577	0.985 (0.985, 0.985)	0.944 (0.943, 0.944)	< 0.001	-0.042	0.943 (0.942, 0.944)	0.777 (0.774, 0.78)	-0.166	0.979 (0.977, 0.981)	0.976 (0.971, 0.981)		0.952 (0.951, 0.953)	0.886 (0.885, 0.887)	-0.066	0.939 (0.936, 0.942)	0.88 (0.876, 0.884)	-0.059	0.95 (0.948, 0.951)	0.862 (0.86, 0.863)	-0.088		0.065	0.099
Right ventricular hypertrophy	2723	0.986 (0.985, 0.987)	0.986 (0.985, 0.987)	0.72		0.618 (0.605, 0.631)	0.582 (0.569, 0.595)	-0.036	0.898 (0.863, 0.932)	0.855 (0.819, 0.888)		0.992 (0.992, 0.992)	0.992 (0.992, 0.993)		0.957 (0.947, 0.965)	0.959 (0.949, 0.967)		0.941 (0.94, 0.942)	0.938 (0.937, 0.939)	-0.003		0.006	0.006
PERICARDITIS	2463	0.988 (0.987, 0.989)	0.986 (0.985, 0.987)	0.12		0.514 (0.501, 0.529)	0.48 (0.465, 0.494)	-0.035	1.0 (1.0, 1.0)	1.0 (1.0, 1.0)		0.991 (0.991, 0.992)	0.992 (0.991, 0.992)		0.965 (0.956, 0.974)	0.959 (0.95, 0.968)		0.951 (0.95, 0.952)	0.95 (0.949, 0.951)			0.005	0.008
INFARCT, ISCHEMIA	73147	0.985 (0.984, 0.985)	0.981 (0.98, 0.981)	< 0.001	-0.004	0.773 (0.771, 0.775)	0.719 (0.717, 0.721)	-0.054	0.947 (0.944, 0.95)	0.944 (0.94, 0.948)		0.98 (0.98, 0.98)	0.977 (0.977, 0.977)	-0.003	0.942 (0.94, 0.944)	0.943 (0.941, 0.945)		0.94 (0.939, 0.94)	0.923 (0.923, 0.924)	-0.017		0.022	0.02
Q wave (septal- V1-V2)	14390	0.984 (0.983, 0.985)	0.975 (0.974, 0.976)	< 0.001	-0.009	0.847 (0.843, 0.85)	0.764 (0.76, 0.769)	-0.082	0.952 (0.944, 0.958)	0.93 (0.919, 0.94)	-0.022	0.969 (0.968, 0.97)	0.96 (0.959, 0.961)	-0.009	0.94 (0.935, 0.944)	0.935 (0.931, 0.94)		0.941 (0.94, 0.942)	0.911 (0.909, 0.912)	-0.03		0.027	0.038
ST elevation (anterior - V3-V4)	3208	0.974 (0.973, 0.976)	0.97 (0.969, 0.972)	< 0.001	-0.004	0.551 (0.539, 0.563)	0.497 (0.485, 0.51)	-0.054	0.908 (0.872, 0.941)	0.895 (0.847, 0.935)		0.99 (0.99, 0.99)	0.99 (0.989, 0.99)		0.925 (0.914, 0.935)	0.913 (0.901, 0.925)		0.916 (0.914, 0.917)	0.916 (0.915, 0.917)			0.008	0.01
Q wave (posterior - V7-V9)	1440	0.983 (0.982, 0.985)	0.985 (0.983, 0.986)	0.269		0.491 (0.474, 0.509)	0.474 (0.456, 0.491)		0.917 (0.856, 0.969)	0.871 (0.793, 0.936)		0.995 (0.995, 0.996)	0.995 (0.995, 0.996)		0.936 (0.92, 0.951)	0.944 (0.929, 0.957)		0.942 (0.941, 0.943)	0.933 (0.932, 0.934)	-0.009		0.004	0.003
Q wave (inferior - II, III, aVF)	36979	0.973 (0.972, 0.973)	0.964 (0.964, 0.965)	< 0.001	-0.009	0.868 (0.866, 0.871)	0.831 (0.829, 0.834)	-0.037	0.957 (0.953, 0.961)	0.952 (0.947, 0.956)		0.916 (0.915, 0.917)	0.905 (0.903, 0.906)	-0.011	0.927 (0.925, 0.931)	0.91 (0.907, 0.914)	-0.017	0.907 (0.905, 0.908)	0.895 (0.893, 0.896)	-0.012		0.095	0.114
Q wave (anterior - V3-V4)	16713	0.98 (0.98, 0.98)	0.97 (0.97, 0.971)	< 0.001	-0.01	0.795 (0.792, 0.799)	0.742 (0.738, 0.747)	-0.053	0.946 (0.938, 0.953)	0.951 (0.941, 0.961)		0.955 (0.954, 0.956)	0.949 (0.948, 0.95)	-0.006	0.944 (0.94, 0.948)	0.925 (0.92, 0.93)	-0.019	0.922 (0.92, 0.923)	0.9 (0.899, 0.902)	-0.022		0.052	0.055
ST elevation (lateral - I, aVL, V5-V6)	2325	0.985 (0.983, 0.986)	0.985 (0.984, 0.987)	0.215		0.525 (0.511, 0.539)	0.511 (0.496, 0.525)		0.972 (0.885, 1.0)	1.0 (1.0, 1.0)		0.992 (0.992, 0.992)	0.992 (0.992, 0.992)		0.951 (0.941, 0.961)	0.944 (0.933, 0.956)		0.94 (0.939, 0.941)	0.95 (0.949, 0.951)	0.009		0.005	0.006
Q wave (lateral- I, aVL, V5-V6)	8411	0.98 (0.98, 0.981)	0.977 (0.976, 0.978)	< 0.001	-0.004	0.684 (0.677, 0.691)	0.629 (0.621, 0.636)	-0.055	0.899 (0.88, 0.916)	0.895 (0.869, 0.922)		0.975 (0.975, 0.976)	0.973 (0.972, 0.973)	-0.003	0.942 (0.936, 0.948)	0.945 (0.94, 0.952)		0.928 (0.927, 0.929)	0.913 (0.912, 0.915)	-0.015		0.024	0.017
ST depression (lateral - I, avL, V5-V6)	9861	0.969 (0.968, 0.97)	0.963 (0.962, 0.964)	< 0.001	-0.006	0.694 (0.688, 0.7)	0.635 (0.629, 0.642)	-0.059	0.921 (0.909, 0.934)	0.973 (0.948, 0.994)	0.052	0.974 (0.973, 0.975)	0.967 (0.966, 0.967)	-0.007	0.914 (0.907, 0.921)	0.922 (0.915, 0.928)		0.908 (0.907, 0.91)	0.882 (0.88, 0.883)	-0.026		0.03	0.019
Acute MI	5268	0.98 (0.979, 0.981)	0.978 (0.977, 0.979)	0.004		0.679 (0.671, 0.687)	0.637 (0.628, 0.645)	-0.042	0.962 (0.946, 0.975)	0.943 (0.919, 0.962)		0.985 (0.984, 0.985)	0.984 (0.983, 0.984)		0.932 (0.924, 0.94)	0.931 (0.923, 0.939)		0.928 (0.926, 0.929)	0.922 (0.921, 0.924)	-0.005		0.01	0.014
ST elevation (septal - V1-V2)	2776	0.975 (0.974, 0.977)	0.973 (0.971, 0.975)	0.034		0.557 (0.543, 0.57)	0.496 (0.483, 0.508)	-0.062	0.909 (0.871, 0.945)	0.908 (0.858, 0.955)		0.991 (0.991, 0.992)	0.991 (0.99, 0.991)		0.918 (0.906, 0.929)	0.932 (0.92, 0.943)		0.926 (0.925, 0.927)	0.905 (0.904, 0.907)	-0.021		0.008	0.007
ST elevation (inferior - II, III, aVF)	3528	0.978 (0.976, 0.979)	0.976 (0.974, 0.977)	0.061		0.618 (0.608, 0.629)	0.571 (0.56, 0.582)	-0.047	0.944 (0.921, 0.964)	0.957 (0.92, 0.986)		0.99 (0.989, 0.99)	0.988 (0.988, 0.989)	-0.001	0.94 (0.931, 0.95)	0.921 (0.91, 0.932)		0.919 (0.918, 0.92)	0.927 (0.926, 0.928)	0.008		0.006	0.01
ST elevation (posterior - V7-V8-V9)	363	0.993 (0.992, 0.995)	0.994 (0.993, 0.995)	0.522		0.373 (0.335, 0.41)	0.394 (0.357, 0.431)		0.875 (0.636, 1.0)	0.822 (0.5, 1.0)		0.999 (0.999, 0.999)	0.999 (0.999, 0.999)		0.961 (0.936, 0.983)	0.953 (0.925, 0.979)		0.963 (0.962, 0.964)	0.968 (0.968, 0.969)	0.006		0.001	0.001
ST depression (inferior - II, III, aVF)	3017	0.973 (0.971, 0.975)	0.966 (0.964, 0.968)	< 0.001	-0.007	0.557 (0.544, 0.569)	0.438 (0.425, 0.451)	-0.119	0.92 (0.885, 0.953)	0.9 (0.769, 1.0)		0.991 (0.99, 0.991)	0.99 (0.989, 0.99)	-0.001	0.926 (0.915, 0.937)	0.911 (0.898, 0.922)		0.917 (0.916, 0.918)	0.912 (0.91, 0.913)	-0.006		0.007	0.008
ST depression (anterior - V3-V4)	2218	0.983 (0.981, 0.984)	0.982 (0.981, 0.983)	0.53		0.584 (0.571, 0.597)	0.475 (0.46, 0.49)	-0.109	0.918 (0.88, 0.952)	0.896 (0.8, 0.976)		0.993 (0.993, 0.994)	0.993 (0.992, 0.993)		0.934 (0.921, 0.947)	0.942 (0.929, 0.953)		0.935 (0.934, 0.936)	0.931 (0.93, 0.932)	-0.004		0.006	0.007
OTHER	274799	0.985 (0.985, 0.985)	0.981 (0.981, 0.981)	< 0.001	-0.004	0.905 (0.905, 0.906)	0.885 (0.885, 0.886)	-0.02	0.98 (0.979, 0.981)	0.992 (0.992, 0.993)	0.012	0.953 (0.953, 0.954)	0.946 (0.945, 0.946)	-0.008	0.943 (0.942, 0.944)	0.937 (0.936, 0.938)	-0.006	0.931 (0.93, 0.931)	0.916 (0.915, 0.916)	-0.015		0.09	0.07
ST downslopping	27519	0.961 (0.96, 0.961)	0.955 (0.954, 0.955)	< 0.001	-0.006	0.77 (0.766, 0.773)	0.722 (0.718, 0.726)	-0.048	0.948 (0.94, 0.956)	0.933 (0.916, 0.948)		0.917 (0.915, 0.918)	0.908 (0.907, 0.91)	-0.008	0.904 (0.9, 0.908)	0.899 (0.895, 0.903)		0.888 (0.887, 0.89)	0.878 (0.877, 0.88)	-0.01		0.068	0.096
ST depression (septal- V1-V2)	340	0.967 (0.962, 0.972)	0.977 (0.973, 0.98)	0.012	0.01	0.172 (0.143, 0.2)	0.173 (0.146, 0.201)		1.0 (1.0, 1.0)	1.0 (1.0, 1.0)		0.999 (0.999, 0.999)	0.999 (0.999, 0.999)		0.904 (0.867, 0.938)	0.914 (0.875, 0.948)		0.917 (0.915, 0.918)	0.928 (0.927, 0.929)	0.011		0.002	0.002
R/S ratio in V1-V2 >1	6779	0.992 (0.992, 0.992)	0.99 (0.989, 0.99)	< 0.001	-0.003	0.811 (0.806, 0.817)	0.775 (0.769, 0.781)	-0.036	0.918 (0.906, 0.929)	0.972 (0.959, 0.983)	0.054	0.986 (0.986, 0.987)	0.98 (0.979, 0.98)	-0.006	0.967 (0.962, 0.972)	0.964 (0.959, 0.97)		0.953 (0.952, 0.954)	0.942 (0.941, 0.943)	-0.011		0.029	0.013
RV1 + SV6 > 11 mm	2527	0.988 (0.987, 0.989)	0.986 (0.985, 0.987)	0.008		0.606 (0.591, 0.62)	0.54 (0.525, 0.554)	-0.066	0.865 (0.826, 0.898)	1.0 (1.0, 1.0)	0.135	0.993 (0.992, 0.993)	0.991 (0.991, 0.992)	-0.001	0.953 (0.943, 0.964)	0.952 (0.942, 0.961)		0.95 (0.948, 0.951)	0.941 (0.94, 0.943)	-0.008		0.008	0.006
Polymorph	5534	0.968 (0.967, 0.969)	0.968 (0.967, 0.969)	0.904		0.531 (0.522, 0.54)	0.527 (0.518, 0.536)		0.87 (0.824, 0.914)	1.0 (1.0, 1.0)	0.13	0.982 (0.981, 0.982)	0.981 (0.98, 0.981)		0.921 (0.912, 0.93)	0.927 (0.918, 0.935)		0.892 (0.89, 0.893)	0.891 (0.889, 0.892)			0.018	0.015
rSR' in V1-V2	12248	0.988 (0.988, 0.989)	0.987 (0.986, 0.987)	< 0.001	-0.002	0.835 (0.831, 0.839)	0.808 (0.804, 0.812)	-0.027	0.939 (0.931, 0.947)	0.975 (0.965, 0.983)	0.036	0.973 (0.972, 0.974)	0.963 (0.962, 0.964)	-0.01	0.961 (0.956, 0.965)	0.96 (0.957, 0.964)		0.948 (0.947, 0.948)	0.941 (0.94, 0.942)	-0.006		0.045	0.023
QRS complex negative in III	38039	0.917 (0.916, 0.918)	0.893 (0.892, 0.894)	< 0.001	-0.024	0.684 (0.681, 0.687)	0.616 (0.613, 0.619)	-0.068	0.931 (0.923, 0.94)	0.96 (0.947, 0.973)	0.029	0.881 (0.88, 0.882)	0.871 (0.869, 0.872)	-0.01	0.848 (0.844, 0.852)	0.829 (0.824, 0.833)	-0.019	0.826 (0.824, 0.828)	0.794 (0.792, 0.795)	-0.032		0.131	0.098
qRS in V5-V6-I, aVL	6464	0.98 (0.979, 0.98)	0.978 (0.977, 0.979)	0.001	-0.002	0.645 (0.636, 0.653)	0.602 (0.594, 0.611)	-0.042	0.892 (0.872, 0.912)	0.958 (0.903, 1.0)		0.981 (0.98, 0.982)	0.978 (0.977, 0.978)	-0.003	0.947 (0.94, 0.953)	0.94 (0.933, 0.946)		0.92 (0.919, 0.921)	0.922 (0.92, 0.923)			0.021	0.016
QS complex in V1-V2-V3	9047	0.99 (0.99, 0.99)	0.987 (0.987, 0.988)	< 0.001	-0.003	0.839 (0.835, 0.843)	0.816 (0.811, 0.821)	-0.023	0.929 (0.919, 0.938)	0.972 (0.963, 0.98)	0.043	0.983 (0.982, 0.983)	0.975 (0.974, 0.976)	-0.008	0.952 (0.947, 0.958)	0.959 (0.955, 0.964)		0.954 (0.953, 0.955)	0.936 (0.935, 0.937)	-0.018		0.04	0.015
R complex in V5-V6	20810	0.988 (0.987, 0.988)	0.987 (0.986, 0.987)	< 0.001	-0.001	0.888 (0.886, 0.891)	0.885 (0.883, 0.888)		0.94 (0.934, 0.945)	0.965 (0.959, 0.971)	0.025	0.961 (0.96, 0.962)	0.944 (0.943, 0.945)	-0.017	0.956 (0.953, 0.96)	0.951 (0.947, 0.954)		0.947 (0.946, 0.948)	0.948 (0.947, 0.949)			0.06	0.04
RaVL > 11 mm	16139	0.982 (0.982, 0.983)	0.951 (0.95, 0.952)	< 0.001	-0.031	0.802 (0.798, 0.806)	0.603 (0.597, 0.609)	-0.199	0.949 (0.939, 0.958)	0.954 (0.926, 0.981)		0.953 (0.952, 0.954)	0.945 (0.944, 0.946)	-0.009	0.952 (0.948, 0.956)	0.912 (0.907, 0.917)	-0.039	0.93 (0.928, 0.931)	0.858 (0.856, 0.859)	-0.072		0.046	0.034
T wave inversion (septal- V1-V2)	29844	0.932 (0.931, 0.933)	0.918 (0.917, 0.919)	< 0.001	-0.014	0.718 (0.715, 0.722)	0.67 (0.666, 0.673)	-0.048	0.938 (0.932, 0.945)	0.971 (0.963, 0.978)	0.033	0.917 (0.915, 0.918)	0.904 (0.903, 0.906)	-0.012	0.855 (0.85, 0.86)	0.839 (0.834, 0.844)	-0.016	0.855 (0.854, 0.857)	0.833 (0.831, 0.834)	-0.023		0.1	0.072
SV1 + RV5 or RV6 > 35 mm	7460	0.983 (0.982, 0.983)	0.965 (0.964, 0.966)	< 0.001	-0.018	0.698 (0.691, 0.706)	0.53 (0.523, 0.538)	-0.168	0.918 (0.899, 0.937)	0.963 (0.927, 0.992)		0.977 (0.977, 0.978)	0.975 (0.974, 0.975)	-0.003	0.945 (0.939, 0.952)	0.91 (0.902, 0.918)	-0.035	0.933 (0.932, 0.934)	0.897 (0.896, 0.899)	-0.035		0.023	0.026
T wave inversion (inferior - II, III, aVF)	54852	0.923 (0.923, 0.924)	0.907 (0.907, 0.908)	< 0.001	-0.016	0.771 (0.769, 0.773)	0.734 (0.732, 0.737)	-0.037	0.943 (0.937, 0.947)	0.967 (0.962, 0.973)	0.025	0.842 (0.84, 0.843)	0.825 (0.823, 0.826)	-0.017	0.855 (0.852, 0.858)	0.828 (0.824, 0.832)	-0.027	0.831 (0.829, 0.833)	0.817 (0.815, 0.819)	-0.014		0.191	0.167
Monomorph	263053	0.971 (0.971, 0.972)	0.971 (0.97, 0.971)	0.003		0.997 (0.997, 0.997)	0.997 (0.997, 0.997)		0.917 (0.915, 0.918)	0.917 (0.915, 0.918)		1.0 (1.0, 1.0)	1.0 (1.0, 1.0)		0.912 (0.91, 0.913)	0.898 (0.896, 0.899)	-0.014	0.919 (0.915, 0.923)	0.933 (0.93, 0.937)	0.014		0.933	0.92
T wave inversion (anterior - V3-V4)	25789	0.95 (0.949, 0.951)	0.942 (0.941, 0.942)	< 0.001	-0.008	0.728 (0.724, 0.731)	0.685 (0.682, 0.689)	-0.042	0.944 (0.937, 0.951)	0.965 (0.956, 0.974)	0.021	0.925 (0.924, 0.927)	0.917 (0.916, 0.918)	-0.008	0.892 (0.888, 0.897)	0.884 (0.879, 0.888)		0.862 (0.861, 0.864)	0.848 (0.847, 0.85)	-0.014		0.084	0.072
T wave inversion (lateral -I, aVL, V5-V6)	54495	0.924 (0.924, 0.925)	0.912 (0.911, 0.912)	< 0.001	-0.013	0.774 (0.772, 0.777)	0.743 (0.74, 0.745)	-0.032	0.953 (0.948, 0.957)	0.979 (0.973, 0.985)	0.026	0.84 (0.838, 0.841)	0.82 (0.819, 0.822)	-0.019	0.85 (0.846, 0.853)	0.844 (0.84, 0.848)		0.839 (0.837, 0.841)	0.813 (0.811, 0.815)	-0.026		0.18	0.135
Low voltage	9964	0.978 (0.977, 0.978)	0.941 (0.94, 0.942)	< 0.001	-0.037	0.713 (0.707, 0.718)	0.471 (0.464, 0.478)	-0.242	0.905 (0.89, 0.92)	0.89 (0.841, 0.935)		0.972 (0.971, 0.973)	0.966 (0.965, 0.967)	-0.006	0.93 (0.924, 0.936)	0.896 (0.889, 0.903)	-0.034	0.932 (0.931, 0.933)	0.848 (0.847, 0.85)	-0.084		0.066	0.049
Lead misplacement	12	0.999 (0.999, 1.0)	0.999 (0.998, 1.0)	0.125		0.188 (0.093, 0.291)	0.338 (0.154, 0.515)		0.282 (0.0, 0.75)	1.0 (1.0, 1.0)	0.718	1.0 (1.0, 1.0)	1.0 (1.0, 1.0)		1.0 (1.0, 1.0)	0.758 (0.427, 1.0)		0.994 (0.994, 0.994)	1.0 (1.0, 1.0)	0.006		0.001	0.001
ST depression (anterior - V3-V4)	2218	0.983 (0.981, 0.984)	0.982 (0.981, 0.983)	0.53		0.584 (0.571, 0.597)	0.475 (0.46, 0.49)	-0.109	0.918 (0.88, 0.952)	0.896 (0.8, 0.976)		0.993 (0.993, 0.994)	0.993 (0.992, 0.993)		0.934 (0.921, 0.947)	0.942 (0.929, 0.953)		0.935 (0.934, 0.936)	0.931 (0.93, 0.932)	-0.004		0.006	0.007
Early repolarization	2305	0.989 (0.987, 0.99)	0.987 (0.985, 0.988)	0.049		0.564 (0.549, 0.578)	0.518 (0.504, 0.532)	-0.046	0.929 (0.727, 1.0)	1.0 (1.0, 1.0)		0.992 (0.992, 0.992)	0.992 (0.992, 0.992)		0.96 (0.951, 0.97)	0.963 (0.953, 0.972)		0.96 (0.959, 0.961)	0.953 (0.952, 0.954)	-0.007		0.005	0.005
ST upslopping	4584	0.969 (0.968, 0.971)	0.963 (0.962, 0.965)	< 0.001	-0.006	0.503 (0.493, 0.514)	0.45 (0.44, 0.461)	-0.053	0.867 (0.821, 0.909)	0.913 (0.841, 0.971)		0.985 (0.985, 0.985)	0.984 (0.984, 0.985)		0.92 (0.91, 0.929)	0.915 (0.906, 0.924)		0.913 (0.911, 0.914)	0.9 (0.899, 0.902)	-0.012		0.015	0.011
no_qrs	107	0.999 (0.999, 1.0)	0.997 (0.996, 0.999)	0.144		0.952 (0.931, 0.978)	0.94 (0.915, 0.968)		1.0 (1.0, 1.0)	1.0 (1.0, 1.0)		1.0 (1.0, 1.0)	1.0 (1.0, 1.0)		0.982 (0.947, 1.0)	0.936 (0.872, 0.987)		0.998 (0.998, 0.998)	1.0 (1.0, 1.0)	0.002		0.003	0.002
OVERALL	286575	0.992 (0.992, 0.992)	0.99 (0.99, 0.99)	< 0.001	-0.002	0.937 (0.936, 0.937)	0.923 (0.922, 0.923)	-0.014	0.983 (0.983, 0.983)	0.99 (0.989, 0.99)	0.007	0.97 (0.97, 0.97)	0.965 (0.964, 0.965)	-0.006	0.959 (0.958, 0.959)	0.953 (0.952, 0.954)	-0.006	0.952 (0.951, 0.952)	0.943 (0.943, 0.943)	-0.008		0.062	0.057

## Sheet: Table 12
Supplementary Table 12: Performance of the models on the MIMIC-IV dataset (N = 242349). When the CI are non-overlapping, the difference is reported in ΔSSL-SL. Prevalence for label groups counts any positive in a member of its class as a positive.
		AUROC				AUPRC			SENSITIVITY			SPECIFICITY
Labels	Count	DeepECG-SL	DeepECG-SSL	DeLong test p-value	ΔSSL-SL	DeepECG-SL	DeepECG-SSL	ΔSSL-SL	DeepECG-SL	DeepECG-SSL	ΔSSL-SL	DeepECG-SL	DeepECG-SSL	ΔSSL-SL
RHYTHM	241803	0.993 (0.993, 0.993)	0.993 (0.992, 0.993)	0.012		0.93 (0.929, 0.93)	0.934 (0.934, 0.935)	0.005	0.975 (0.975, 0.976)	0.976 (0.976, 0.977)		0.978 (0.978, 0.978)	0.977 (0.977, 0.977)	-0.001
Ventricular tachycardia	30	0.996 (0.994, 0.998)	0.996 (0.995, 0.998)	0.72		0.271 (0.153, 0.369)	0.182 (0.083, 0.269)		0.631 (0.409, 0.826)	0.567 (0.333, 0.783)		0.999 (0.999, 0.999)	0.999 (0.999, 0.999)
Bradycardia	16922	0.984 (0.983, 0.985)	0.982 (0.981, 0.983)	< 0.001	-0.002	0.803 (0.798, 0.808)	0.794 (0.789, 0.799)		0.955 (0.952, 0.959)	0.951 (0.947, 0.955)		0.974 (0.973, 0.975)	0.969 (0.969, 0.97)	-0.004
Brugada	0	0.0 (0.0, 0.0)	0.0 (0.0, 0.0)			0.0 (-0.0, 0.0)	0.0 (-0.0, 0.0)		0.0 (0.0, 0.0)	0.0 (0.0, 0.0)		0.0 (0.0, 0.0)	0.0 (0.0, 0.0)
Wolff-Parkinson-White (Pre-excitation syndrome)	1	0.55 (0.0, 0.795)	0.198 (0.0, 0.283)			0.0 (-0.0, 0.0)	0.0 (-0.0, 0.0)		0.0 (0.0, 0.0)	0.0 (0.0, 0.0)		0.998 (0.998, 0.998)	0.994 (0.994, 0.995)	-0.004
Atrial flutter	429	0.933 (0.923, 0.944)	0.941 (0.934, 0.948)	0.253		0.287 (0.256, 0.318)	0.277 (0.246, 0.312)		0.537 (0.482, 0.593)	0.53 (0.476, 0.585)		0.993 (0.993, 0.994)	0.993 (0.992, 0.993)
Ectopic atrial rhythm (< 100 BPM)	1908	0.904 (0.9, 0.908)	0.947 (0.945, 0.95)	< 0.001	0.043	0.162 (0.15, 0.173)	0.248 (0.235, 0.261)	0.086	0.441 (0.412, 0.467)	0.749 (0.725, 0.772)	0.308	0.972 (0.971, 0.973)	0.939 (0.938, 0.941)	-0.033
Atrial tachycardia (>= 100 BPM)	4471	0.983 (0.981, 0.985)	0.979 (0.977, 0.981)	< 0.001	-0.004	0.839 (0.831, 0.848)	0.833 (0.825, 0.842)		0.924 (0.914, 0.933)	0.925 (0.915, 0.934)		0.991 (0.99, 0.991)	0.983 (0.983, 0.984)	-0.007
Sinusal	235736	0.871 (0.868, 0.873)	0.874 (0.871, 0.877)	0.015		0.995 (0.995, 0.995)	0.995 (0.995, 0.995)		0.972 (0.971, 0.973)	0.971 (0.97, 0.972)		0.402 (0.387, 0.416)	0.41 (0.396, 0.424)
Ventricular Rhythm	186	0.96 (0.954, 0.967)	0.967 (0.963, 0.97)	0.099		0.016 (0.014, 0.018)	0.015 (0.013, 0.017)		0.084 (0.04, 0.134)	0.252 (0.176, 0.33)	0.168	0.996 (0.996, 0.997)	0.99 (0.989, 0.99)	-0.007
Supraventricular tachycardia	873	0.872 (0.864, 0.881)	0.86 (0.851, 0.869)	< 0.001		0.1 (0.087, 0.113)	0.086 (0.074, 0.097)		0.31 (0.273, 0.347)	0.453 (0.414, 0.493)	0.143	0.985 (0.984, 0.985)	0.971 (0.97, 0.972)	-0.014
Junctional rhythm	181	0.983 (0.98, 0.986)	0.965 (0.959, 0.97)	< 0.001	-0.018	0.072 (0.058, 0.087)	0.051 (0.04, 0.062)		0.874 (0.816, 0.928)	0.811 (0.746, 0.874)		0.964 (0.963, 0.965)	0.941 (0.94, 0.942)	-0.023
Regular	221436	0.51 (0.508, 0.513)	0.493 (0.49, 0.495)	< 0.001	-0.018	0.917 (0.916, 0.917)	0.911 (0.91, 0.912)	-0.005	0.989 (0.988, 0.989)	0.986 (0.985, 0.986)	-0.003	0.052 (0.049, 0.056)	0.056 (0.053, 0.06)
Regularly irregular	2168	0.913 (0.91, 0.917)	0.892 (0.887, 0.896)	< 0.001	-0.022	0.067 (0.064, 0.069)	0.059 (0.056, 0.061)	-0.008	0.781 (0.761, 0.8)	0.776 (0.755, 0.797)		0.895 (0.894, 0.897)	0.882 (0.88, 0.883)	-0.013
Irregularly irregular	263	0.96 (0.952, 0.968)	0.945 (0.933, 0.957)	< 0.001		0.293 (0.259, 0.331)	0.311 (0.277, 0.345)		0.848 (0.793, 0.898)	0.828 (0.768, 0.881)		0.95 (0.949, 0.951)	0.948 (0.947, 0.95)
Afib	292	0.914 (0.9, 0.93)	0.914 (0.9, 0.929)	0.761		0.322 (0.285, 0.362)	0.307 (0.271, 0.341)		0.732 (0.667, 0.793)	0.713 (0.652, 0.772)		0.993 (0.993, 0.994)	0.99 (0.99, 0.991)	-0.003
Premature ventricular complex	8080	0.767 (0.762, 0.771)	0.807 (0.803, 0.81)	< 0.001	0.04	0.39 (0.382, 0.398)	0.374 (0.365, 0.381)	-0.016	0.424 (0.411, 0.436)	0.436 (0.423, 0.449)		0.981 (0.98, 0.982)	0.973 (0.972, 0.974)	-0.008
Premature atrial complex	8406	0.987 (0.986, 0.987)	0.985 (0.984, 0.985)	< 0.001	-0.002	0.737 (0.731, 0.744)	0.717 (0.71, 0.725)	-0.02	0.922 (0.915, 0.929)	0.927 (0.92, 0.934)		0.958 (0.957, 0.959)	0.953 (0.952, 0.954)	-0.005
CONDUCTION	22370	0.952 (0.951, 0.953)	0.966 (0.966, 0.967)	< 0.001	0.014	0.299 (0.295, 0.303)	0.315 (0.311, 0.319)	0.016	0.651 (0.644, 0.657)	0.786 (0.779, 0.792)	0.135	0.975 (0.974, 0.975)	0.963 (0.963, 0.964)	-0.011
Left anterior fascicular block	4619	0.884 (0.881, 0.886)	0.989 (0.988, 0.989)	< 0.001	0.105	0.117 (0.113, 0.121)	0.775 (0.767, 0.782)	0.657	0.219 (0.204, 0.233)	0.872 (0.861, 0.884)	0.653	0.977 (0.976, 0.977)	0.974 (0.973, 0.974)	-0.003
Delta wave	1	0.549 (0.0, 0.795)	0.094 (0.0, 0.135)			0.0 (-0.0, 0.0)	0.0 (-0.0, 0.0)		0.0 (0.0, 0.0)	0.0 (0.0, 0.0)		0.998 (0.998, 0.998)	0.995 (0.994, 0.995)	-0.003
2nd degree AV block - mobitz 2	202	0.945 (0.936, 0.955)	0.945 (0.934, 0.956)	0.941		0.13 (0.103, 0.157)	0.118 (0.093, 0.142)		0.473 (0.389, 0.554)	0.409 (0.328, 0.482)		0.997 (0.997, 0.997)	0.998 (0.998, 0.998)	0.001
Left bundle branch block	125	0.957 (0.943, 0.974)	0.955 (0.94, 0.97)	0.77		0.335 (0.274, 0.397)	0.31 (0.247, 0.374)		0.769 (0.68, 0.853)	0.735 (0.638, 0.832)		0.98 (0.98, 0.981)	0.981 (0.98, 0.981)
Right bundle branch block	3065	0.981 (0.98, 0.982)	0.984 (0.983, 0.985)	< 0.001	0.002	0.627 (0.616, 0.638)	0.635 (0.624, 0.646)		0.87 (0.856, 0.884)	0.908 (0.895, 0.921)	0.038	0.961 (0.96, 0.962)	0.957 (0.956, 0.958)	-0.004
Left axis deviation	568	0.843 (0.832, 0.854)	0.964 (0.959, 0.969)	< 0.001	0.121	0.015 (0.014, 0.017)	0.07 (0.064, 0.076)	0.055	0.3 (0.256, 0.347)	0.912 (0.885, 0.94)	0.612	0.963 (0.962, 0.964)	0.925 (0.923, 0.926)	-0.038
Atrial paced	569	0.994 (0.992, 0.996)	0.991 (0.989, 0.994)	0.089		0.423 (0.398, 0.45)	0.441 (0.415, 0.469)		0.912 (0.883, 0.939)	0.833 (0.794, 0.872)	-0.079	0.995 (0.995, 0.995)	0.996 (0.996, 0.996)	0.001
Right axis deviation	23	0.84 (0.774, 0.916)	0.956 (0.934, 0.985)	0.04	0.116	0.004 (0.002, 0.006)	0.008 (0.004, 0.012)		0.395 (0.125, 0.643)	0.697 (0.455, 0.917)		0.99 (0.989, 0.99)	0.977 (0.977, 0.978)	-0.013
Left posterior fascicular block	150	0.606 (0.579, 0.632)	0.963 (0.958, 0.969)	< 0.001	0.357	0.001 (0.001, 0.001)	0.021 (0.017, 0.025)	0.021	0.027 (0.0, 0.063)	0.666 (0.571, 0.758)	0.639	0.993 (0.992, 0.993)	0.973 (0.972, 0.974)	-0.019
1st degree AV block	5036	0.977 (0.976, 0.978)	0.968 (0.966, 0.97)	< 0.001	-0.009	0.546 (0.537, 0.556)	0.543 (0.533, 0.553)		0.761 (0.747, 0.775)	0.761 (0.747, 0.775)		0.981 (0.981, 0.982)	0.977 (0.976, 0.978)	-0.004
Right superior axis	0	0.0 (0.0, 0.0)	0.0 (0.0, 0.0)			0.0 (-0.0, 0.0)	0.0 (-0.0, 0.0)		0.0 (0.0, 0.0)	0.0 (0.0, 0.0)		0.0 (0.0, 0.0)	0.0 (0.0, 0.0)
Nonspecific intraventricular conduction delay	1947	0.864 (0.858, 0.87)	0.892 (0.887, 0.897)	< 0.001	0.028	0.195 (0.183, 0.207)	0.211 (0.199, 0.224)		0.379 (0.354, 0.406)	0.396 (0.369, 0.422)		0.985 (0.985, 0.986)	0.987 (0.987, 0.988)	0.002
Third Degree AV Block	63	0.985 (0.979, 0.993)	0.993 (0.991, 0.996)	0.127		0.457 (0.368, 0.544)	0.5 (0.413, 0.581)		0.874 (0.769, 0.966)	0.938 (0.862, 1.0)		0.98 (0.98, 0.981)	0.965 (0.965, 0.966)	-0.015
2nd degree AV block - mobitz 1	36	0.991 (0.987, 0.997)	0.954 (0.933, 0.987)	0.03		0.217 (0.119, 0.309)	0.102 (0.062, 0.144)		0.86 (0.714, 1.0)	0.837 (0.667, 0.962)		0.984 (0.983, 0.985)	0.976 (0.975, 0.977)	-0.008
Prolonged QT	9083	0.862 (0.859, 0.864)	0.85 (0.847, 0.853)	< 0.001	-0.012	0.267 (0.261, 0.273)	0.284 (0.277, 0.29)	0.017	0.691 (0.679, 0.702)	0.683 (0.672, 0.694)		0.85 (0.849, 0.852)	0.848 (0.846, 0.85)
U wave	0	0.0 (0.0, 0.0)	0.0 (0.0, 0.0)			0.0 (-0.0, 0.0)	0.0 (-0.0, 0.0)		0.0 (0.0, 0.0)	0.0 (0.0, 0.0)		0.0 (0.0, 0.0)	0.0 (0.0, 0.0)
LV pacing	3	0.975 (0.998, 0.999)	0.969 (0.0, 1.0)	0.862		0.006 (0.003, 0.008)	0.008 (-0.0, 0.013)		1.0 (1.0, 1.0)	1.0 (1.0, 1.0)		0.997 (0.997, 0.998)	0.997 (0.997, 0.998)
Ventricular paced	488	0.91 (0.899, 0.92)	0.88 (0.867, 0.894)	< 0.001	-0.029	0.418 (0.387, 0.45)	0.474 (0.437, 0.508)		0.7 (0.642, 0.749)	0.686 (0.638, 0.73)		0.997 (0.997, 0.997)	0.998 (0.997, 0.998)
CHAMBER ENLARGEMENT	10138	0.878 (0.876, 0.88)	0.911 (0.909, 0.913)	< 0.001	0.033	0.105 (0.101, 0.108)	0.223 (0.218, 0.229)	0.118	0.335 (0.325, 0.346)	0.66 (0.649, 0.671)	0.325	0.973 (0.973, 0.973)	0.928 (0.928, 0.929)	-0.045
Bi-atrial enlargement	318	0.814 (0.796, 0.832)	0.888 (0.876, 0.9)	< 0.001	0.073	0.049 (0.034, 0.064)	0.048 (0.037, 0.06)		0.213 (0.16, 0.266)	0.456 (0.391, 0.522)	0.243	0.995 (0.995, 0.996)	0.976 (0.975, 0.976)	-0.02
Left atrial enlargement	1692	0.874 (0.868, 0.88)	0.826 (0.819, 0.833)	< 0.001	-0.048	0.112 (0.105, 0.12)	0.093 (0.085, 0.101)	-0.02	0.639 (0.612, 0.665)	0.609 (0.581, 0.636)		0.924 (0.923, 0.925)	0.885 (0.884, 0.887)	-0.039
Right atrial enlargement	332	0.675 (0.654, 0.696)	0.796 (0.781, 0.811)	< 0.001	0.12	0.01 (0.006, 0.015)	0.009 (0.007, 0.01)		0.078 (0.044, 0.113)	0.295 (0.233, 0.357)	0.217	0.992 (0.992, 0.993)	0.952 (0.951, 0.953)	-0.04
Left ventricular hypertrophy	8870	0.728 (0.724, 0.732)	0.824 (0.821, 0.827)	< 0.001	0.096	0.145 (0.14, 0.15)	0.282 (0.275, 0.288)	0.137	0.224 (0.214, 0.234)	0.538 (0.526, 0.55)	0.314	0.964 (0.963, 0.965)	0.902 (0.901, 0.904)	-0.062
Right ventricular hypertrophy	50	0.939 (0.919, 0.963)	0.906 (0.866, 0.948)	0.203		0.045 (0.017, 0.073)	0.076 (0.024, 0.111)		0.54 (0.364, 0.706)	0.622 (0.457, 0.769)		0.988 (0.987, 0.988)	0.986 (0.985, 0.986)	-0.002
PERICARDITIS	937	0.926 (0.92, 0.933)	0.947 (0.941, 0.952)	< 0.001	0.02	0.166 (0.153, 0.18)	0.156 (0.144, 0.167)		0.695 (0.661, 0.73)	0.751 (0.717, 0.784)		0.968 (0.967, 0.968)	0.966 (0.965, 0.967)
INFARCT, ISCHEMIA	16632	0.812 (0.81, 0.814)	0.827 (0.826, 0.829)	< 0.001	0.015	0.047 (0.045, 0.048)	0.089 (0.086, 0.091)	0.042	0.181 (0.174, 0.189)	0.329 (0.32, 0.338)	0.147	0.979 (0.979, 0.979)	0.95 (0.949, 0.95)	-0.029
Q wave (septal- V1-V2)	50	0.794 (0.757, 0.833)	0.758 (0.712, 0.803)	0.138		0.003 (0.002, 0.005)	0.002 (0.001, 0.003)		0.338 (0.185, 0.5)	0.365 (0.207, 0.533)		0.97 (0.97, 0.971)	0.93 (0.929, 0.932)	-0.04
ST elevation (anterior - V3-V4)	1163	0.771 (0.76, 0.781)	0.767 (0.757, 0.776)	0.597		0.071 (0.062, 0.08)	0.041 (0.035, 0.047)	-0.03	0.35 (0.317, 0.382)	0.354 (0.319, 0.389)		0.963 (0.963, 0.964)	0.943 (0.942, 0.944)	-0.02
Q wave (posterior - V7-V9)	11	0.67 (0.581, 0.782)	0.771 (0.702, 0.845)	0.248		0.0 (0.0, 0.0)	0.0 (0.0, 0.0)		0.0 (0.0, 0.0)	0.087 (0.0, 0.333)		0.978 (0.978, 0.979)	0.956 (0.955, 0.957)	-0.022
Q wave (inferior - II, III, aVF)	2773	0.751 (0.745, 0.757)	0.949 (0.946, 0.952)	< 0.001	0.198	0.045 (0.041, 0.049)	0.393 (0.38, 0.407)	0.348	0.107 (0.094, 0.121)	0.845 (0.828, 0.861)	0.738	0.976 (0.975, 0.977)	0.911 (0.91, 0.912)	-0.065
Q wave (anterior - V3-V4)	1597	0.943 (0.939, 0.947)	0.941 (0.936, 0.946)	0.234		0.469 (0.453, 0.485)	0.464 (0.447, 0.48)		0.831 (0.808, 0.854)	0.848 (0.828, 0.868)		0.938 (0.937, 0.939)	0.92 (0.919, 0.922)	-0.018
ST elevation (lateral - I, aVL, V5-V6)	784	0.832 (0.822, 0.843)	0.9 (0.893, 0.908)	< 0.001	0.068	0.101 (0.086, 0.115)	0.14 (0.123, 0.156)	0.039	0.38 (0.341, 0.42)	0.42 (0.382, 0.46)		0.977 (0.976, 0.978)	0.985 (0.985, 0.986)	0.008
Q wave (lateral- I, aVL, V5-V6)	129	0.92 (0.906, 0.935)	0.897 (0.879, 0.916)	0.056		0.024 (0.015, 0.034)	0.026 (0.019, 0.034)		0.334 (0.24, 0.427)	0.552 (0.447, 0.655)	0.218	0.989 (0.988, 0.989)	0.975 (0.975, 0.976)	-0.014
ST depression (lateral - I, avL, V5-V6)	8811	0.755 (0.752, 0.758)	0.743 (0.74, 0.747)	< 0.001	-0.012	0.089 (0.088, 0.091)	0.091 (0.088, 0.092)		0.068 (0.061, 0.074)	0.183 (0.174, 0.193)	0.116	0.977 (0.976, 0.978)	0.95 (0.949, 0.951)	-0.027
Acute MI	216	0.918 (0.904, 0.932)	0.947 (0.938, 0.956)	0.003	0.029	0.18 (0.141, 0.219)	0.161 (0.126, 0.195)		0.472 (0.392, 0.557)	0.57 (0.495, 0.649)		0.992 (0.992, 0.993)	0.987 (0.987, 0.988)	-0.005
ST elevation (septal - V1-V2)	511	0.768 (0.753, 0.782)	0.799 (0.787, 0.812)	< 0.001	0.031	0.021 (0.016, 0.027)	0.013 (0.01, 0.015)	-0.008	0.265 (0.219, 0.31)	0.337 (0.288, 0.385)		0.977 (0.977, 0.978)	0.943 (0.942, 0.944)	-0.034
ST elevation (inferior - II, III, aVF)	1028	0.765 (0.755, 0.775)	0.856 (0.848, 0.863)	< 0.001	0.091	0.04 (0.033, 0.046)	0.074 (0.065, 0.083)	0.035	0.188 (0.16, 0.219)	0.333 (0.3, 0.366)	0.145	0.985 (0.984, 0.985)	0.978 (0.977, 0.979)	-0.007
ST elevation (posterior - V7-V8-V9)	27	0.931 (0.899, 0.974)	0.936 (0.91, 0.962)	0.945		0.029 (0.009, 0.047)	0.124 (0.054, 0.195)	0.096	0.334 (0.125, 0.556)	0.448 (0.231, 0.667)		0.999 (0.998, 0.999)	0.997 (0.997, 0.997)	-0.002
ST depression (inferior - II, III, aVF)	1803	0.636 (0.628, 0.644)	0.744 (0.737, 0.75)	< 0.001	0.108	0.014 (0.013, 0.015)	0.02 (0.019, 0.021)	0.006	0.075 (0.06, 0.089)	0.145 (0.124, 0.164)	0.07	0.97 (0.969, 0.971)	0.954 (0.953, 0.955)	-0.016
ST depression (anterior - V3-V4)	2186	0.753 (0.746, 0.76)	0.764 (0.758, 0.771)	0.008		0.026 (0.025, 0.027)	0.024 (0.023, 0.025)		0.086 (0.073, 0.1)	0.164 (0.146, 0.182)	0.078	0.976 (0.975, 0.976)	0.949 (0.948, 0.95)	-0.026
OTHER	213526	0.96 (0.96, 0.961)	0.962 (0.962, 0.962)	< 0.001	0.002	0.759 (0.758, 0.76)	0.752 (0.751, 0.754)	-0.007	0.843 (0.841, 0.845)	0.867 (0.865, 0.868)	0.024	0.951 (0.951, 0.951)	0.929 (0.928, 0.929)	-0.022
ST downslopping	4594	0.893 (0.89, 0.897)	0.879 (0.876, 0.883)	< 0.001	-0.014	0.212 (0.205, 0.218)	0.149 (0.145, 0.154)	-0.062	0.646 (0.628, 0.662)	0.629 (0.611, 0.645)		0.936 (0.935, 0.937)	0.924 (0.922, 0.925)	-0.012
ST depression (septal- V1-V2)	641	0.556 (0.541, 0.572)	0.627 (0.613, 0.64)	< 0.001	0.071	0.003 (0.003, 0.003)	0.004 (0.003, 0.004)	0.001	0.05 (0.03, 0.072)	0.118 (0.091, 0.149)	0.068	0.943 (0.942, 0.944)	0.912 (0.91, 0.913)	-0.031
R/S ratio in V1-V2 >1	147	0.674 (0.649, 0.7)	0.599 (0.573, 0.629)	< 0.001	-0.075	0.001 (0.001, 0.001)	0.001 (0.001, 0.001)		0.049 (0.01, 0.098)	0.021 (0.0, 0.053)		0.985 (0.984, 0.985)	0.979 (0.978, 0.979)	-0.006
RV1 + SV6 > 11 mm	0	0.0 (0.0, 0.0)	0.0 (0.0, 0.0)			0.0 (-0.0, 0.0)	0.0 (-0.0, 0.0)		0.0 (0.0, 0.0)	0.0 (0.0, 0.0)		0.0 (0.0, 0.0)	0.0 (0.0, 0.0)
Polymorph	6	0.983 (0.974, 0.993)	0.987 (0.983, 0.993)	0.27		0.002 (0.0, 0.002)	0.002 (0.001, 0.002)		1.0 (1.0, 1.0)	1.0 (1.0, 1.0)		0.954 (0.953, 0.956)	0.925 (0.924, 0.926)	-0.029
rSR' in V1-V2	6868	0.885 (0.882, 0.887)	0.915 (0.913, 0.917)	< 0.001	0.03	0.183 (0.179, 0.187)	0.229 (0.224, 0.234)	0.046	0.428 (0.414, 0.441)	0.536 (0.523, 0.549)	0.108	0.963 (0.963, 0.964)	0.96 (0.959, 0.961)	-0.004
QRS complex negative in III	0	0.0 (0.0, 0.0)	0.0 (0.0, 0.0)			0.0 (-0.0, 0.0)	0.0 (-0.0, 0.0)		0.0 (0.0, 0.0)	0.0 (0.0, 0.0)		0.0 (0.0, 0.0)	0.0 (0.0, 0.0)
qRS in V5-V6-I, aVL	0	0.0 (0.0, 0.0)	0.0 (0.0, 0.0)			0.0 (-0.0, 0.0)	0.0 (-0.0, 0.0)		0.0 (0.0, 0.0)	0.0 (0.0, 0.0)		0.0 (0.0, 0.0)	0.0 (0.0, 0.0)
QS complex in V1-V2-V3	0	0.0 (0.0, 0.0)	0.0 (0.0, 0.0)			0.0 (-0.0, 0.0)	0.0 (-0.0, 0.0)		0.0 (0.0, 0.0)	0.0 (0.0, 0.0)		0.0 (0.0, 0.0)	0.0 (0.0, 0.0)
R complex in V5-V6	28	0.628 (0.553, 0.704)	0.619 (0.555, 0.679)	0.809		0.0 (0.0, 0.0)	0.0 (0.0, 0.0)		0.0 (0.0, 0.0)	0.0 (0.0, 0.0)		0.988 (0.988, 0.989)	0.993 (0.993, 0.994)	0.005
RaVL > 11 mm	1	0.695 (0.0, 0.993)	0.651 (0.0, 0.961)			0.001 (-0.0, 0.001)	0.0 (-0.0, 0.0)		1.0 (1.0, 1.0)	1.0 (1.0, 1.0)		0.976 (0.976, 0.977)	0.904 (0.902, 0.905)	-0.073
T wave inversion (septal- V1-V2)	5005	0.827 (0.824, 0.83)	0.814 (0.811, 0.818)	< 0.001	-0.013	0.078 (0.075, 0.08)	0.085 (0.082, 0.088)	0.007	0.54 (0.524, 0.557)	0.625 (0.609, 0.641)	0.085	0.86 (0.858, 0.861)	0.819 (0.817, 0.821)	-0.04
SV1 + RV5 or RV6 > 35 mm	1	0.697 (0.0, 0.996)	0.675 (0.0, 0.997)			0.001 (-0.0, 0.001)	0.001 (-0.0, 0.002)		1.0 (1.0, 1.0)	1.0 (1.0, 1.0)		0.963 (0.962, 0.964)	0.908 (0.907, 0.909)	-0.055
T wave inversion (inferior - II, III, aVF)	15932	0.585 (0.583, 0.588)	0.701 (0.698, 0.704)	< 0.001	0.116	0.08 (0.079, 0.081)	0.123 (0.121, 0.125)	0.043	0.09 (0.085, 0.096)	0.284 (0.275, 0.292)	0.193	0.928 (0.927, 0.93)	0.882 (0.881, 0.884)	-0.046
Monomorph	202946	0.62 (0.617, 0.621)	0.61 (0.608, 0.612)	< 0.001	-0.01	0.882 (0.88, 0.883)	0.877 (0.876, 0.878)	-0.005	0.989 (0.989, 0.99)	0.982 (0.981, 0.983)	-0.007	0.066 (0.063, 0.069)	0.083 (0.08, 0.086)	0.017
T wave inversion (anterior - V3-V4)	18053	0.789 (0.787, 0.791)	0.806 (0.804, 0.808)	< 0.001	0.018	0.251 (0.247, 0.255)	0.251 (0.247, 0.255)		0.286 (0.278, 0.294)	0.333 (0.325, 0.342)	0.047	0.945 (0.943, 0.946)	0.924 (0.922, 0.925)	-0.021
T wave inversion (lateral -I, aVL, V5-V6)	6438	0.863 (0.861, 0.866)	0.889 (0.887, 0.891)	< 0.001	0.025	0.163 (0.158, 0.168)	0.18 (0.175, 0.185)	0.016	0.494 (0.479, 0.509)	0.61 (0.596, 0.625)	0.116	0.923 (0.922, 0.925)	0.909 (0.908, 0.91)	-0.014
Low voltage	14064	0.949 (0.948, 0.95)	0.875 (0.873, 0.877)	< 0.001	-0.074	0.476 (0.47, 0.482)	0.33 (0.324, 0.335)	-0.146	0.953 (0.949, 0.958)	0.881 (0.875, 0.887)	-0.072	0.83 (0.828, 0.832)	0.696 (0.694, 0.698)	-0.134
Lead misplacement	166	0.59 (0.567, 0.613)	0.601 (0.569, 0.635)	0.006		0.002 (0.002, 0.003)	0.002 (0.002, 0.003)		0.029 (0.0, 0.062)	0.024 (0.0, 0.057)		0.998 (0.998, 0.999)	0.999 (0.999, 0.999)
ST depression (anterior - V3-V4)	2186	0.753 (0.746, 0.76)	0.764 (0.758, 0.771)	0.008		0.026 (0.025, 0.027)	0.024 (0.023, 0.025)		0.086 (0.073, 0.1)	0.164 (0.146, 0.182)	0.078	0.976 (0.975, 0.976)	0.949 (0.948, 0.95)	-0.026
Early repolarization	2033	0.699 (0.692, 0.706)	0.638 (0.63, 0.645)	< 0.001	-0.061	0.028 (0.026, 0.031)	0.022 (0.02, 0.025)	-0.006	0.134 (0.116, 0.151)	0.133 (0.117, 0.152)		0.967 (0.966, 0.968)	0.961 (0.96, 0.962)	-0.006
ST upslopping	1831	0.863 (0.857, 0.869)	0.825 (0.818, 0.832)	< 0.001	-0.038	0.163 (0.152, 0.174)	0.226 (0.211, 0.242)	0.063	0.469 (0.442, 0.495)	0.577 (0.55, 0.604)	0.109	0.968 (0.967, 0.968)	0.9 (0.898, 0.901)	-0.068
no_qrs	0	0.0 (0.0, 0.0)	0.0 (0.0, 0.0)			0.0 (-0.0, 0.0)	0.0 (-0.0, 0.0)		0.0 (0.0, 0.0)	0.0 (0.0, 0.0)		0.0 (0.0, 0.0)	0.0 (0.0, 0.0)
OVERALL	242250	0.979 (0.979, 0.979)	0.981 (0.981, 0.981)	< 0.001	0.002	0.837 (0.836, 0.838)	0.843 (0.843, 0.844)	0.006	0.896 (0.895, 0.897)	0.915 (0.914, 0.916)	0.02	0.969 (0.969, 0.97)	0.956 (0.956, 0.956)	-0.013

## Sheet: Table 13
Supplementary Table 13: Performance of the models on the PTB dataset (N = 21799). When the CI are non-overlapping, the difference is reported in ΔSSL-SL. Prevalence for label groups counts any positive in a member of its class as a positive.
		AUROC				AUPRC			SENSITIVITY			SPECIFICITY
Labels	Count	DeepECG-SL	DeepECG-SSL	DeLong test p-value	ΔSSL-SL	DeepECG-SL	DeepECG-SSL	ΔSSL-SL	DeepECG-SL	DeepECG-SSL	ΔSSL-SL	DeepECG-SL	DeepECG-SSL	ΔSSL-SL
RHYTHM	21466	0.968 (0.967, 0.968)	0.958 (0.958, 0.959)	< 0.001	-0.01	0.925 (0.924, 0.926)	0.913 (0.912, 0.914)	-0.012	0.828 (0.824, 0.831)	0.834 (0.831, 0.838)		0.982 (0.981, 0.982)	0.978 (0.977, 0.979)	-0.004
Ventricular tachycardia	8	0.999 (0.998, 1.0)	0.997 (0.995, 1.0)	0.319		0.725 (0.476, 0.948)	0.661 (0.383, 0.898)		0.882 (0.5, 1.0)	0.874 (0.5, 1.0)		0.995 (0.993, 0.996)	0.993 (0.992, 0.995)
Bradycardia	3576	0.999 (0.999, 0.999)	0.998 (0.998, 0.999)	< 0.001	-0.001	0.996 (0.995, 0.997)	0.991 (0.99, 0.993)	-0.005	0.997 (0.995, 0.999)	0.994 (0.991, 0.997)		0.973 (0.97, 0.976)	0.964 (0.961, 0.968)	-0.009
Brugada	0	0.0 (0.0, 0.0)	0.0 (0.0, 0.0)			0.0 (-0.0, 0.0)	0.0 (-0.0, 0.0)		0.0 (0.0, 0.0)	0.0 (0.0, 0.0)		0.0 (0.0, 0.0)	0.0 (0.0, 0.0)
Wolff-Parkinson-White (Pre-excitation syndrome)	49	0.999 (0.999, 1.0)	0.997 (0.995, 1.0)	0.197		0.904 (0.857, 0.95)	0.912 (0.87, 0.96)		0.98 (0.92, 1.0)	0.96 (0.879, 1.0)		0.983 (0.981, 0.985)	0.983 (0.98, 0.985)
Atrial flutter	151	0.992 (0.99, 0.995)	0.988 (0.984, 0.995)	0.291		0.764 (0.721, 0.805)	0.797 (0.758, 0.836)		0.921 (0.867, 0.967)	0.915 (0.859, 0.967)		0.978 (0.976, 0.981)	0.983 (0.98, 0.985)
Ectopic atrial rhythm (< 100 BPM)	719	0.702 (0.69, 0.714)	0.707 (0.695, 0.718)	0.358		0.059 (0.055, 0.064)	0.067 (0.062, 0.072)		0.192 (0.156, 0.225)	0.368 (0.326, 0.409)	0.176	0.905 (0.901, 0.91)	0.838 (0.832, 0.843)	-0.068
Atrial tachycardia (>= 100 BPM)	1622	0.97 (0.967, 0.973)	0.962 (0.958, 0.965)	< 0.001	-0.008	0.882 (0.873, 0.89)	0.866 (0.857, 0.876)		0.845 (0.824, 0.865)	0.845 (0.821, 0.866)		0.973 (0.97, 0.976)	0.962 (0.958, 0.965)	-0.012
Sinusal	21236	0.9 (0.896, 0.903)	0.91 (0.905, 0.914)	< 0.001	0.01	0.997 (0.997, 0.997)	0.997 (0.997, 0.998)		0.867 (0.862, 0.872)	0.854 (0.849, 0.86)	-0.013	0.854 (0.817, 0.883)	0.895 (0.864, 0.924)
Ventricular Rhythm	21	0.861 (0.826, 0.897)	0.852 (0.795, 0.925)	0.707		0.005 (0.003, 0.007)	0.007 (0.004, 0.009)		0.192 (0.0, 0.429)	0.339 (0.1, 0.6)		0.968 (0.965, 0.97)	0.946 (0.942, 0.949)	-0.022
Supraventricular tachycardia	651	0.885 (0.876, 0.893)	0.855 (0.847, 0.863)	< 0.001	-0.03	0.237 (0.219, 0.255)	0.163 (0.148, 0.178)	-0.074	0.573 (0.528, 0.622)	0.545 (0.499, 0.592)		0.952 (0.948, 0.955)	0.907 (0.903, 0.912)	-0.044
Junctional rhythm	374	0.814 (0.798, 0.829)	0.807 (0.792, 0.822)	0.379		0.17 (0.144, 0.195)	0.183 (0.157, 0.208)		0.45 (0.389, 0.511)	0.585 (0.526, 0.644)	0.135	0.911 (0.906, 0.915)	0.843 (0.837, 0.848)	-0.068
Regular	19823	0.992 (0.991, 0.993)	0.992 (0.991, 0.993)	0.315		0.999 (0.999, 0.999)	0.999 (0.999, 0.999)		0.983 (0.98, 0.985)	0.975 (0.972, 0.977)	-0.008	0.882 (0.866, 0.898)	0.904 (0.887, 0.919)
Regularly irregular	6204	0.587 (0.581, 0.594)	0.569 (0.563, 0.575)	< 0.001	-0.018	0.503 (0.495, 0.511)	0.478 (0.47, 0.485)	-0.025	0.284 (0.271, 0.297)	0.282 (0.269, 0.296)		0.936 (0.931, 0.941)	0.902 (0.897, 0.908)	-0.034
Irregularly irregular	1396	0.997 (0.997, 0.998)	0.998 (0.998, 0.998)	< 0.001	0.001	0.965 (0.96, 0.972)	0.972 (0.967, 0.977)		0.994 (0.988, 0.998)	0.999 (0.996, 1.0)		0.936 (0.932, 0.94)	0.919 (0.915, 0.924)	-0.017
Afib	1396	0.999 (0.999, 0.999)	0.999 (0.999, 0.999)	0.828		0.98 (0.975, 0.985)	0.978 (0.974, 0.983)		0.992 (0.986, 0.997)	0.999 (0.996, 1.0)		0.985 (0.983, 0.987)	0.973 (0.97, 0.975)	-0.012
Premature ventricular complex	2393	0.944 (0.941, 0.948)	0.94 (0.937, 0.944)	0.166		0.804 (0.794, 0.814)	0.778 (0.768, 0.789)	-0.026	0.682 (0.659, 0.704)	0.674 (0.652, 0.699)		0.973 (0.971, 0.976)	0.962 (0.959, 0.965)	-0.011
Premature atrial complex	2318	0.953 (0.95, 0.956)	0.953 (0.95, 0.955)	0.891		0.742 (0.732, 0.754)	0.771 (0.759, 0.782)	0.029	0.735 (0.713, 0.756)	0.783 (0.763, 0.802)	0.047	0.965 (0.962, 0.968)	0.955 (0.951, 0.958)	-0.01
CONDUCTION	5726	0.933 (0.932, 0.935)	0.929 (0.927, 0.93)	< 0.001	-0.004	0.657 (0.651, 0.662)	0.616 (0.61, 0.622)	-0.041	0.764 (0.755, 0.772)	0.756 (0.748, 0.765)		0.958 (0.958, 0.959)	0.945 (0.945, 0.946)	-0.013
Left anterior fascicular block	522	0.991 (0.99, 0.993)	0.989 (0.988, 0.991)	0.01		0.775 (0.753, 0.798)	0.73 (0.705, 0.756)		0.973 (0.954, 0.989)	0.983 (0.968, 0.995)		0.943 (0.939, 0.946)	0.92 (0.916, 0.924)	-0.023
Delta wave	49	0.999 (0.999, 1.0)	0.999 (0.998, 1.0)	0.304		0.904 (0.856, 0.95)	0.908 (0.864, 0.955)		0.98 (0.92, 1.0)	0.96 (0.879, 1.0)		0.983 (0.981, 0.985)	0.983 (0.981, 0.985)
2nd degree AV block - mobitz 2	9	0.872 (0.847, 0.9)	0.871 (0.82, 0.926)	0.968		0.002 (0.001, 0.002)	0.002 (0.001, 0.003)		0.0 (0.0, 0.0)	0.0 (0.0, 0.0)		0.978 (0.976, 0.981)	0.986 (0.985, 0.988)	0.008
Left bundle branch block	1193	0.822 (0.811, 0.832)	0.798 (0.788, 0.81)	< 0.001	-0.023	0.595 (0.578, 0.612)	0.571 (0.554, 0.589)		0.564 (0.53, 0.598)	0.552 (0.52, 0.586)		0.962 (0.959, 0.965)	0.959 (0.956, 0.962)
Right bundle branch block	1323	0.975 (0.972, 0.978)	0.961 (0.956, 0.965)	< 0.001	-0.014	0.893 (0.885, 0.902)	0.868 (0.858, 0.878)	-0.026	0.903 (0.883, 0.921)	0.885 (0.866, 0.904)		0.964 (0.961, 0.968)	0.952 (0.948, 0.955)	-0.013
Left axis deviation	1943	0.981 (0.98, 0.983)	0.976 (0.975, 0.978)	< 0.001	-0.005	0.848 (0.839, 0.858)	0.794 (0.783, 0.806)	-0.054	0.978 (0.97, 0.986)	0.98 (0.972, 0.987)		0.875 (0.87, 0.881)	0.854 (0.849, 0.86)	-0.021
Atrial paced	26	1.0 (0.999, 1.0)	1.0 (1.0, 1.0)	0.158		0.526 (0.414, 0.663)	0.637 (0.521, 0.778)		1.0 (1.0, 1.0)	1.0 (1.0, 1.0)		0.987 (0.985, 0.989)	0.991 (0.99, 0.993)	0.004
Right axis deviation	89	0.892 (0.868, 0.918)	0.915 (0.894, 0.937)	0.082		0.096 (0.077, 0.118)	0.125 (0.094, 0.158)		0.63 (0.508, 0.746)	0.699 (0.583, 0.809)		0.969 (0.966, 0.971)	0.96 (0.957, 0.963)	-0.009
Left posterior fascicular block	26	0.998 (0.997, 0.998)	0.993 (0.991, 0.995)	< 0.001	-0.005	0.375 (0.246, 0.486)	0.137 (0.09, 0.181)	-0.237	1.0 (1.0, 1.0)	1.0 (1.0, 1.0)		0.965 (0.962, 0.967)	0.948 (0.944, 0.951)	-0.017
1st degree AV block	1438	0.978 (0.976, 0.98)	0.969 (0.966, 0.972)	< 0.001	-0.009	0.855 (0.843, 0.865)	0.831 (0.82, 0.842)	-0.024	0.773 (0.745, 0.8)	0.812 (0.786, 0.835)		0.981 (0.979, 0.983)	0.97 (0.967, 0.972)	-0.011
Right superior axis	0	0.0 (0.0, 0.0)	0.0 (0.0, 0.0)			0.0 (-0.0, 0.0)	0.0 (-0.0, 0.0)		0.0 (0.0, 0.0)	0.0 (0.0, 0.0)		0.0 (0.0, 0.0)	0.0 (0.0, 0.0)
Nonspecific intraventricular conduction delay	311	0.981 (0.978, 0.984)	0.973 (0.968, 0.977)	< 0.001	-0.008	0.55 (0.512, 0.591)	0.47 (0.43, 0.51)	-0.081	0.903 (0.865, 0.941)	0.885 (0.843, 0.929)		0.943 (0.94, 0.947)	0.941 (0.937, 0.944)
Third Degree AV Block	20	0.996 (0.993, 1.0)	0.996 (0.994, 1.0)	0.854		0.714 (0.569, 0.841)	0.654 (0.5, 0.79)		1.0 (1.0, 1.0)	1.0 (1.0, 1.0)		0.921 (0.917, 0.925)	0.873 (0.867, 0.879)	-0.048
2nd degree AV block - mobitz 1	1317	0.686 (0.676, 0.695)	0.701 (0.693, 0.71)	0.005		0.137 (0.127, 0.147)	0.154 (0.141, 0.165)		0.112 (0.091, 0.134)	0.153 (0.13, 0.177)		0.964 (0.961, 0.967)	0.957 (0.954, 0.961)	-0.007
Prolonged QT	636	0.966 (0.963, 0.968)	0.954 (0.95, 0.959)	< 0.001	-0.011	0.469 (0.442, 0.496)	0.505 (0.478, 0.532)		0.929 (0.903, 0.954)	0.901 (0.872, 0.927)		0.894 (0.889, 0.899)	0.877 (0.872, 0.882)	-0.017
U wave	0	0.0 (0.0, 0.0)	0.0 (0.0, 0.0)			0.0 (-0.0, 0.0)	0.0 (-0.0, 0.0)		0.0 (0.0, 0.0)	0.0 (0.0, 0.0)		0.0 (0.0, 0.0)	0.0 (0.0, 0.0)
LV pacing	0	0.0 (0.0, 0.0)	0.0 (0.0, 0.0)			0.0 (-0.0, 0.0)	0.0 (-0.0, 0.0)		0.0 (0.0, 0.0)	0.0 (0.0, 0.0)		0.0 (0.0, 0.0)	0.0 (0.0, 0.0)
Ventricular paced	217	0.999 (0.999, 1.0)	1.0 (0.999, 1.0)	0.355		0.917 (0.889, 0.955)	0.921 (0.892, 0.958)		0.995 (0.981, 1.0)	1.0 (1.0, 1.0)		0.989 (0.987, 0.991)	0.99 (0.989, 0.992)
CHAMBER ENLARGEMENT	1732	0.972 (0.969, 0.974)	0.945 (0.942, 0.948)	< 0.001	-0.026	0.398 (0.384, 0.411)	0.313 (0.299, 0.327)	-0.084	0.892 (0.873, 0.909)	0.81 (0.79, 0.832)	-0.081	0.947 (0.946, 0.949)	0.918 (0.916, 0.92)	-0.029
Bi-atrial enlargement	29	0.99 (0.985, 0.997)	0.981 (0.976, 0.988)	0.202		0.39 (0.262, 0.523)	0.14 (0.062, 0.204)	-0.25	0.895 (0.733, 1.0)	0.827 (0.636, 1.0)		0.983 (0.981, 0.986)	0.97 (0.967, 0.973)	-0.013
Left atrial enlargement	485	0.991 (0.989, 0.993)	0.958 (0.952, 0.963)	< 0.001	-0.033	0.814 (0.795, 0.833)	0.537 (0.505, 0.567)	-0.277	0.979 (0.964, 0.993)	0.831 (0.79, 0.869)	-0.148	0.927 (0.923, 0.931)	0.94 (0.936, 0.944)	0.013
Right atrial enlargement	132	0.962 (0.951, 0.976)	0.922 (0.908, 0.938)	< 0.001	-0.04	0.666 (0.609, 0.719)	0.178 (0.133, 0.218)	-0.488	0.848 (0.772, 0.917)	0.575 (0.48, 0.676)	-0.273	0.964 (0.962, 0.967)	0.967 (0.963, 0.969)
Left ventricular hypertrophy	1256	0.927 (0.924, 0.931)	0.855 (0.849, 0.862)	< 0.001	-0.072	0.368 (0.353, 0.384)	0.304 (0.288, 0.32)	-0.064	0.876 (0.854, 0.897)	0.708 (0.677, 0.74)	-0.168	0.851 (0.846, 0.857)	0.826 (0.82, 0.832)	-0.026
Right ventricular hypertrophy	60	0.961 (0.95, 0.975)	0.922 (0.897, 0.951)	0.007		0.417 (0.326, 0.5)	0.368 (0.277, 0.44)		0.735 (0.605, 0.864)	0.733 (0.596, 0.857)		0.972 (0.969, 0.974)	0.97 (0.967, 0.973)
PERICARDITIS	12	0.963 (0.942, 0.991)	0.952 (0.919, 0.99)	0.453		0.191 (0.056, 0.364)	0.199 (0.018, 0.328)		0.749 (0.429, 1.0)	0.75 (0.375, 1.0)		0.967 (0.964, 0.97)	0.98 (0.977, 0.982)	0.013
INFARCT, ISCHEMIA	4174	0.897 (0.895, 0.899)	0.863 (0.86, 0.866)	< 0.001	-0.033	0.331 (0.324, 0.338)	0.314 (0.307, 0.321)	-0.017	0.56 (0.548, 0.572)	0.538 (0.528, 0.548)	-0.022	0.944 (0.943, 0.946)	0.931 (0.929, 0.932)	-0.013
Q wave (septal- V1-V2)	708	0.966 (0.963, 0.969)	0.951 (0.947, 0.955)	< 0.001	-0.015	0.394 (0.375, 0.416)	0.306 (0.289, 0.323)	-0.088	0.938 (0.915, 0.958)	0.921 (0.899, 0.944)		0.921 (0.916, 0.925)	0.883 (0.878, 0.888)	-0.037
ST elevation (anterior - V3-V4)	1414	0.865 (0.859, 0.871)	0.827 (0.82, 0.834)	< 0.001	-0.038	0.365 (0.348, 0.383)	0.334 (0.316, 0.351)		0.474 (0.442, 0.505)	0.412 (0.38, 0.443)		0.934 (0.93, 0.939)	0.941 (0.937, 0.945)
Q wave (posterior - V7-V9)	53	0.992 (0.989, 0.994)	0.984 (0.978, 0.992)	0.058		0.339 (0.242, 0.429)	0.393 (0.298, 0.49)		0.945 (0.854, 1.0)	0.943 (0.86, 1.0)		0.954 (0.951, 0.957)	0.939 (0.935, 0.943)	-0.015
Q wave (inferior - II, III, aVF)	2256	0.985 (0.984, 0.986)	0.981 (0.979, 0.982)	< 0.001	-0.004	0.898 (0.89, 0.906)	0.865 (0.857, 0.875)	-0.033	0.955 (0.945, 0.964)	0.951 (0.94, 0.963)		0.928 (0.924, 0.933)	0.918 (0.914, 0.923)	-0.01
Q wave (anterior - V3-V4)	618	0.952 (0.949, 0.955)	0.941 (0.938, 0.944)	< 0.001	-0.011	0.244 (0.229, 0.258)	0.209 (0.196, 0.221)	-0.035	0.898 (0.87, 0.927)	0.914 (0.885, 0.94)		0.912 (0.907, 0.916)	0.874 (0.868, 0.879)	-0.038
ST elevation (lateral - I, aVL, V5-V6)	361	0.904 (0.895, 0.913)	0.865 (0.854, 0.877)	< 0.001	-0.039	0.203 (0.177, 0.231)	0.182 (0.155, 0.21)		0.344 (0.289, 0.402)	0.268 (0.219, 0.322)		0.974 (0.971, 0.976)	0.984 (0.982, 0.986)	0.011
Q wave (lateral- I, aVL, V5-V6)	0	0.0 (0.0, 0.0)	0.0 (0.0, 0.0)			0.0 (-0.0, 0.0)	0.0 (-0.0, 0.0)		0.0 (0.0, 0.0)	0.0 (0.0, 0.0)		0.0 (0.0, 0.0)	0.0 (0.0, 0.0)
ST depression (lateral - I, avL, V5-V6)	89	0.864 (0.845, 0.884)	0.795 (0.768, 0.823)	< 0.001	-0.069	0.021 (0.017, 0.026)	0.019 (0.014, 0.024)		0.595 (0.47, 0.717)	0.469 (0.349, 0.593)		0.889 (0.884, 0.894)	0.883 (0.878, 0.889)
Acute MI	262	0.911 (0.898, 0.924)	0.871 (0.854, 0.889)	< 0.001	-0.04	0.456 (0.415, 0.496)	0.37 (0.327, 0.408)	-0.086	0.686 (0.616, 0.752)	0.597 (0.53, 0.665)		0.939 (0.935, 0.943)	0.956 (0.953, 0.96)	0.018
ST elevation (septal - V1-V2)	632	0.932 (0.927, 0.937)	0.887 (0.879, 0.895)	< 0.001	-0.045	0.367 (0.34, 0.394)	0.274 (0.252, 0.297)	-0.094	0.692 (0.648, 0.732)	0.65 (0.605, 0.693)		0.933 (0.929, 0.937)	0.914 (0.91, 0.919)	-0.019
ST elevation (inferior - II, III, aVF)	2393	0.867 (0.863, 0.871)	0.818 (0.813, 0.822)	< 0.001	-0.05	0.424 (0.412, 0.437)	0.318 (0.307, 0.329)	-0.106	0.272 (0.252, 0.293)	0.176 (0.158, 0.194)	-0.096	0.959 (0.955, 0.962)	0.96 (0.957, 0.963)
ST elevation (posterior - V7-V8-V9)	88	0.916 (0.901, 0.932)	0.911 (0.893, 0.933)	0.638		0.063 (0.045, 0.081)	0.065 (0.046, 0.083)		0.396 (0.279, 0.527)	0.295 (0.185, 0.412)		0.976 (0.974, 0.978)	0.986 (0.984, 0.987)	0.009
ST depression (inferior - II, III, aVF)	51	0.934 (0.913, 0.964)	0.919 (0.898, 0.94)	0.407		0.064 (0.037, 0.091)	0.089 (0.047, 0.125)		0.842 (0.711, 0.953)	0.703 (0.548, 0.844)		0.909 (0.904, 0.913)	0.917 (0.913, 0.922)
ST depression (anterior - V3-V4)	0	0.0 (0.0, 0.0)	0.0 (0.0, 0.0)			0.0 (-0.0, 0.0)	0.0 (-0.0, 0.0)		0.0 (0.0, 0.0)	0.0 (0.0, 0.0)		0.0 (0.0, 0.0)	0.0 (0.0, 0.0)
OTHER	21360	0.983 (0.983, 0.984)	0.983 (0.983, 0.984)	0.914		0.88 (0.878, 0.882)	0.884 (0.882, 0.886)	0.004	0.942 (0.938, 0.945)	0.952 (0.949, 0.955)	0.01	0.911 (0.91, 0.913)	0.891 (0.889, 0.892)	-0.02
ST downslopping	2062	0.837 (0.832, 0.841)	0.854 (0.85, 0.859)	< 0.001	0.018	0.254 (0.246, 0.262)	0.294 (0.284, 0.304)	0.04	0.619 (0.594, 0.643)	0.624 (0.599, 0.648)		0.85 (0.844, 0.855)	0.859 (0.853, 0.865)
ST depression (septal- V1-V2)	4	0.749 (0.383, 0.925)	0.85 (0.628, 0.97)	0.082		0.004 (0.0, 0.008)	0.002 (0.0, 0.003)		0.229 (0.0, 1.0)	0.742 (0.0, 1.0)		0.918 (0.914, 0.923)	0.907 (0.902, 0.912)	-0.011
R/S ratio in V1-V2 >1	0	0.0 (0.0, 0.0)	0.0 (0.0, 0.0)			0.0 (-0.0, 0.0)	0.0 (-0.0, 0.0)		0.0 (0.0, 0.0)	0.0 (0.0, 0.0)		0.0 (0.0, 0.0)	0.0 (0.0, 0.0)
RV1 + SV6 > 11 mm	0	0.0 (0.0, 0.0)	0.0 (0.0, 0.0)			0.0 (-0.0, 0.0)	0.0 (-0.0, 0.0)		0.0 (0.0, 0.0)	0.0 (0.0, 0.0)		0.0 (0.0, 0.0)	0.0 (0.0, 0.0)
Polymorph	0	0.0 (0.0, 0.0)	0.0 (0.0, 0.0)			0.0 (-0.0, 0.0)	0.0 (-0.0, 0.0)		0.0 (0.0, 0.0)	0.0 (0.0, 0.0)		0.0 (0.0, 0.0)	0.0 (0.0, 0.0)
rSR' in V1-V2	52	0.925 (0.907, 0.951)	0.916 (0.897, 0.941)	0.247		0.023 (0.018, 0.028)	0.021 (0.017, 0.026)		0.771 (0.625, 0.909)	0.671 (0.511, 0.815)		0.938 (0.934, 0.942)	0.936 (0.932, 0.94)
QRS complex negative in III	0	0.0 (0.0, 0.0)	0.0 (0.0, 0.0)			0.0 (-0.0, 0.0)	0.0 (-0.0, 0.0)		0.0 (0.0, 0.0)	0.0 (0.0, 0.0)		0.0 (0.0, 0.0)	0.0 (0.0, 0.0)
qRS in V5-V6-I, aVL	0	0.0 (0.0, 0.0)	0.0 (0.0, 0.0)			0.0 (-0.0, 0.0)	0.0 (-0.0, 0.0)		0.0 (0.0, 0.0)	0.0 (0.0, 0.0)		0.0 (0.0, 0.0)	0.0 (0.0, 0.0)
QS complex in V1-V2-V3	0	0.0 (0.0, 0.0)	0.0 (0.0, 0.0)			0.0 (-0.0, 0.0)	0.0 (-0.0, 0.0)		0.0 (0.0, 0.0)	0.0 (0.0, 0.0)		0.0 (0.0, 0.0)	0.0 (0.0, 0.0)
R complex in V5-V6	0	0.0 (0.0, 0.0)	0.0 (0.0, 0.0)			0.0 (-0.0, 0.0)	0.0 (-0.0, 0.0)		0.0 (0.0, 0.0)	0.0 (0.0, 0.0)		0.0 (0.0, 0.0)	0.0 (0.0, 0.0)
RaVL > 11 mm	0	0.0 (0.0, 0.0)	0.0 (0.0, 0.0)			0.0 (-0.0, 0.0)	0.0 (-0.0, 0.0)		0.0 (0.0, 0.0)	0.0 (0.0, 0.0)		0.0 (0.0, 0.0)	0.0 (0.0, 0.0)
T wave inversion (septal- V1-V2)	0	0.0 (0.0, 0.0)	0.0 (0.0, 0.0)			0.0 (-0.0, 0.0)	0.0 (-0.0, 0.0)		0.0 (0.0, 0.0)	0.0 (0.0, 0.0)		0.0 (0.0, 0.0)	0.0 (0.0, 0.0)
SV1 + RV5 or RV6 > 35 mm	0	0.0 (0.0, 0.0)	0.0 (0.0, 0.0)			0.0 (-0.0, 0.0)	0.0 (-0.0, 0.0)		0.0 (0.0, 0.0)	0.0 (0.0, 0.0)		0.0 (0.0, 0.0)	0.0 (0.0, 0.0)
T wave inversion (inferior - II, III, aVF)	541	0.837 (0.828, 0.845)	0.825 (0.815, 0.835)	0.011		0.084 (0.078, 0.09)	0.084 (0.078, 0.091)		0.777 (0.731, 0.818)	0.774 (0.733, 0.817)		0.75 (0.743, 0.757)	0.755 (0.748, 0.762)
Monomorph	21251	0.918 (0.915, 0.923)	0.911 (0.906, 0.915)	< 0.001		0.998 (0.998, 0.998)	0.998 (0.997, 0.998)		0.917 (0.913, 0.922)	0.887 (0.882, 0.892)	-0.03	0.591 (0.542, 0.641)	0.724 (0.679, 0.769)	0.133
T wave inversion (anterior - V3-V4)	474	0.908 (0.901, 0.915)	0.886 (0.877, 0.895)	< 0.001	-0.022	0.198 (0.179, 0.216)	0.183 (0.167, 0.202)		0.777 (0.732, 0.82)	0.774 (0.73, 0.819)		0.849 (0.843, 0.855)	0.819 (0.813, 0.826)	-0.03
T wave inversion (lateral -I, aVL, V5-V6)	1293	0.895 (0.89, 0.899)	0.88 (0.875, 0.885)	< 0.001	-0.015	0.297 (0.284, 0.31)	0.273 (0.261, 0.286)		0.845 (0.819, 0.868)	0.837 (0.812, 0.859)		0.786 (0.78, 0.793)	0.772 (0.765, 0.779)	-0.015
Low voltage	356	0.989 (0.988, 0.991)	0.92 (0.911, 0.929)	< 0.001	-0.069	0.655 (0.619, 0.688)	0.236 (0.207, 0.264)	-0.418	0.969 (0.946, 0.988)	0.948 (0.917, 0.975)		0.943 (0.939, 0.946)	0.683 (0.675, 0.691)	-0.26
Lead misplacement	23	0.889 (0.841, 0.955)	0.881 (0.847, 0.917)	0.076		0.094 (0.018, 0.162)	0.1 (0.008, 0.164)		0.134 (0.0, 0.312)	0.0 (0.0, 0.0)		0.999 (0.999, 1.0)	1.0 (1.0, 1.0)	0.001
ST depression (anterior - V3-V4)	0	0.0 (0.0, 0.0)	0.0 (0.0, 0.0)			0.0 (-0.0, 0.0)	0.0 (-0.0, 0.0)		0.0 (0.0, 0.0)	0.0 (0.0, 0.0)		0.0 (0.0, 0.0)	0.0 (0.0, 0.0)
Early repolarization	47	0.99 (0.985, 0.997)	0.986 (0.979, 0.996)	0.28		0.645 (0.549, 0.729)	0.515 (0.408, 0.604)		0.914 (0.8, 1.0)	0.937 (0.829, 1.0)		0.974 (0.971, 0.976)	0.981 (0.979, 0.983)	0.007
ST upslopping	47	0.967 (0.955, 0.982)	0.967 (0.955, 0.983)	0.843		0.129 (0.091, 0.166)	0.165 (0.111, 0.218)		0.892 (0.773, 1.0)	0.876 (0.75, 0.972)		0.913 (0.909, 0.918)	0.912 (0.908, 0.916)
no_qrs	0	0.0 (0.0, 0.0)	0.0 (0.0, 0.0)			0.0 (-0.0, 0.0)	0.0 (-0.0, 0.0)		0.0 (0.0, 0.0)	0.0 (0.0, 0.0)		0.0 (0.0, 0.0)	0.0 (0.0, 0.0)
OVERALL	21767	0.957 (0.957, 0.958)	0.95 (0.949, 0.951)	< 0.001	-0.007	0.83 (0.828, 0.831)	0.823 (0.821, 0.824)	-0.007	0.831 (0.828, 0.834)	0.832 (0.829, 0.835)		0.948 (0.947, 0.949)	0.937 (0.936, 0.938)	-0.011

## Sheet: Table 14
Supplementary Table 14: Performance of the models on the UKB dataset (N = 54959) When the CI are non-overlapping, the difference is reported in ΔSSL-SL. Prevalence for label groups counts any positive in a member of its class as a positive.
		AUROC				AUPRC			SENSITIVITY			SPECIFICITY
Labels	Count	DeepECG-SL	DeepECG-SSL	DeLong test p-value	ΔSSL-SL	DeepECG-SL	DeepECG-SSL	ΔSSL-SL	DeepECG-SL	DeepECG-SSL	ΔSSL-SL	DeepECG-SL	DeepECG-SSL	ΔSSL-SL
RHYTHM	54092	0.998 (0.998, 0.998)	0.998 (0.998, 0.998)	0.258		0.984 (0.983, 0.985)	0.984 (0.984, 0.985)		0.992 (0.992, 0.993)	0.992 (0.992, 0.993)		0.982 (0.982, 0.983)	0.982 (0.981, 0.982)
Ventricular tachycardia	1	0.4 (0.0, 0.582)	0.507 (0.0, 0.728)			0.0 (-0.0, 0.0)	0.0 (-0.0, 0.0)		0.0 (0.0, 0.0)	0.0 (0.0, 0.0)		1.0 (1.0, 1.0)	0.998 (0.997, 0.998)	-0.002
Bradycardia	24472	0.994 (0.993, 0.994)	0.993 (0.993, 0.993)	< 0.001		0.986 (0.985, 0.987)	0.986 (0.985, 0.987)		0.997 (0.996, 0.998)	0.994 (0.993, 0.995)	-0.003	0.941 (0.938, 0.944)	0.944 (0.941, 0.947)
Brugada	0	0.0 (0.0, 0.0)	0.0 (0.0, 0.0)			0.0 (-0.0, 0.0)	0.0 (-0.0, 0.0)		0.0 (0.0, 0.0)	0.0 (0.0, 0.0)		0.0 (0.0, 0.0)	0.0 (0.0, 0.0)
Wolff-Parkinson-White (Pre-excitation syndrome)	19	0.945 (0.914, 0.986)	0.947 (0.917, 0.989)	0.911		0.677 (0.53, 0.821)	0.654 (0.505, 0.799)		0.74 (0.5, 1.0)	0.795 (0.55, 1.0)		0.989 (0.988, 0.99)	0.991 (0.99, 0.992)	0.002
Atrial flutter	72	0.932 (0.916, 0.949)	0.905 (0.883, 0.927)	0.015		0.476 (0.397, 0.551)	0.501 (0.42, 0.581)		0.597 (0.45, 0.729)	0.588 (0.456, 0.733)		0.996 (0.995, 0.996)	0.982 (0.981, 0.983)	-0.014
Ectopic atrial rhythm (< 100 BPM)	21	0.989 (0.985, 0.993)	0.993 (0.99, 0.995)	0.207		0.067 (0.029, 0.106)	0.046 (0.026, 0.064)		1.0 (1.0, 1.0)	1.0 (1.0, 1.0)		0.877 (0.873, 0.88)	0.812 (0.808, 0.816)	-0.064
Atrial tachycardia (>= 100 BPM)	182	0.963 (0.951, 0.978)	0.967 (0.957, 0.979)	0.491		0.789 (0.749, 0.827)	0.743 (0.7, 0.789)		0.901 (0.847, 0.949)	0.882 (0.826, 0.934)		0.968 (0.966, 0.969)	0.949 (0.947, 0.951)	-0.019
Sinusal	52800	0.828 (0.821, 0.836)	0.831 (0.823, 0.838)	0.431		0.987 (0.986, 0.988)	0.987 (0.987, 0.988)		0.96 (0.958, 0.962)	0.953 (0.951, 0.955)	-0.007	0.596 (0.572, 0.622)	0.602 (0.578, 0.627)
Ventricular Rhythm	23	0.912 (0.877, 0.952)	0.925 (0.899, 0.958)	0.146		0.007 (0.004, 0.009)	0.005 (0.003, 0.007)		0.218 (0.0, 0.421)	0.517 (0.25, 0.786)		0.99 (0.989, 0.991)	0.967 (0.965, 0.969)	-0.023
Supraventricular tachycardia	1	0.699 (0.0, 0.994)	0.709 (0.0, 0.999)			0.003 (-0.0, 0.005)	0.013 (-0.0, 0.02)		1.0 (1.0, 1.0)	1.0 (1.0, 1.0)		0.927 (0.924, 0.929)	0.866 (0.863, 0.869)	-0.061
Junctional rhythm	224	0.937 (0.929, 0.947)	0.919 (0.908, 0.932)	< 0.001		0.147 (0.117, 0.175)	0.114 (0.089, 0.138)		0.795 (0.733, 0.86)	0.863 (0.804, 0.913)		0.915 (0.912, 0.918)	0.835 (0.831, 0.838)	-0.08
Regular	53109	0.809 (0.8, 0.817)	0.815 (0.806, 0.823)	0.04		0.987 (0.987, 0.988)	0.988 (0.987, 0.989)		0.98 (0.979, 0.982)	0.976 (0.974, 0.977)	-0.004	0.551 (0.524, 0.578)	0.567 (0.54, 0.593)
Regularly irregular	2509	0.994 (0.993, 0.994)	0.989 (0.988, 0.99)	< 0.001	-0.005	0.89 (0.883, 0.898)	0.867 (0.859, 0.875)	-0.023	0.979 (0.973, 0.986)	0.961 (0.953, 0.97)	-0.018	0.956 (0.954, 0.958)	0.947 (0.945, 0.949)	-0.009
Irregularly irregular	868	0.984 (0.981, 0.988)	0.99 (0.988, 0.993)	< 0.001		0.896 (0.883, 0.912)	0.907 (0.895, 0.919)		0.95 (0.932, 0.966)	0.952 (0.936, 0.969)		0.952 (0.95, 0.954)	0.962 (0.96, 0.964)	0.01
Afib	855	0.991 (0.989, 0.995)	0.994 (0.993, 0.996)	0.012		0.938 (0.928, 0.95)	0.937 (0.927, 0.948)		0.948 (0.929, 0.965)	0.957 (0.94, 0.972)		0.994 (0.993, 0.994)	0.989 (0.988, 0.99)	-0.004
Premature ventricular complex	1890	0.957 (0.953, 0.961)	0.964 (0.96, 0.967)	< 0.001		0.717 (0.703, 0.731)	0.745 (0.732, 0.758)	0.028	0.852 (0.833, 0.871)	0.9 (0.883, 0.916)	0.048	0.961 (0.959, 0.963)	0.943 (0.941, 0.945)	-0.018
Premature atrial complex	1536	0.989 (0.988, 0.99)	0.988 (0.987, 0.99)	0.519		0.803 (0.79, 0.817)	0.796 (0.782, 0.81)		0.969 (0.958, 0.979)	0.972 (0.961, 0.981)		0.944 (0.942, 0.946)	0.927 (0.924, 0.93)	-0.017
CONDUCTION	10022	0.984 (0.983, 0.985)	0.978 (0.977, 0.979)	< 0.001	-0.006	0.72 (0.714, 0.725)	0.688 (0.682, 0.694)	-0.032	0.931 (0.926, 0.936)	0.931 (0.925, 0.936)		0.95 (0.949, 0.951)	0.92 (0.919, 0.92)	-0.03
Left anterior fascicular block	833	0.978 (0.976, 0.979)	0.988 (0.987, 0.99)	< 0.001	0.011	0.462 (0.438, 0.484)	0.676 (0.653, 0.699)	0.214	0.964 (0.948, 0.978)	0.983 (0.972, 0.993)		0.899 (0.896, 0.902)	0.909 (0.906, 0.912)	0.01
Delta wave	19	0.945 (0.914, 0.986)	0.938 (0.905, 0.98)	0.659		0.682 (0.538, 0.826)	0.642 (0.497, 0.789)		0.74 (0.5, 1.0)	0.743 (0.455, 1.0)		0.989 (0.988, 0.99)	0.991 (0.99, 0.992)
2nd degree AV block - mobitz 2	10	0.941 (0.886, 0.995)	0.955 (0.924, 0.996)	0.612		0.151 (0.048, 0.272)	0.125 (0.029, 0.242)		0.598 (0.199, 1.0)	0.607 (0.2, 1.0)		0.996 (0.996, 0.997)	0.997 (0.996, 0.997)
Left bundle branch block	539	0.982 (0.978, 0.986)	0.974 (0.969, 0.98)	0.021		0.834 (0.813, 0.856)	0.845 (0.826, 0.864)		0.9 (0.869, 0.931)	0.902 (0.871, 0.931)		0.972 (0.97, 0.973)	0.984 (0.983, 0.985)	0.012
Right bundle branch block	2689	0.985 (0.983, 0.986)	0.982 (0.981, 0.984)	0.008		0.859 (0.851, 0.867)	0.833 (0.825, 0.842)	-0.026	0.978 (0.971, 0.984)	0.973 (0.966, 0.98)		0.868 (0.864, 0.871)	0.891 (0.887, 0.894)	0.023
Left axis deviation	2271	0.983 (0.982, 0.984)	0.978 (0.976, 0.98)	< 0.001	-0.005	0.752 (0.74, 0.764)	0.696 (0.681, 0.708)	-0.057	0.979 (0.971, 0.985)	0.973 (0.964, 0.98)		0.899 (0.896, 0.902)	0.883 (0.88, 0.886)	-0.016
Atrial paced	0	0.0 (0.0, 0.0)	0.0 (0.0, 0.0)			0.0 (-0.0, 0.0)	0.0 (-0.0, 0.0)		0.0 (0.0, 0.0)	0.0 (0.0, 0.0)		0.0 (0.0, 0.0)	0.0 (0.0, 0.0)
Right axis deviation	532	0.989 (0.987, 0.992)	0.987 (0.985, 0.99)	0.07		0.582 (0.554, 0.61)	0.508 (0.477, 0.537)	-0.074	0.981 (0.967, 0.993)	0.983 (0.969, 0.995)		0.965 (0.963, 0.967)	0.949 (0.947, 0.951)	-0.017
Left posterior fascicular block	418	0.996 (0.996, 0.997)	0.997 (0.997, 0.998)	0.002	0.001	0.7 (0.669, 0.731)	0.758 (0.73, 0.786)		0.99 (0.977, 1.0)	1.0 (1.0, 1.0)		0.969 (0.968, 0.971)	0.958 (0.956, 0.96)	-0.011
1st degree AV block	3192	0.994 (0.993, 0.994)	0.992 (0.992, 0.993)	< 0.001	-0.001	0.908 (0.902, 0.914)	0.899 (0.891, 0.906)		0.962 (0.954, 0.97)	0.977 (0.971, 0.983)	0.015	0.965 (0.963, 0.967)	0.947 (0.944, 0.949)	-0.019
Right superior axis	0	0.0 (0.0, 0.0)	0.0 (0.0, 0.0)			0.0 (-0.0, 0.0)	0.0 (-0.0, 0.0)		0.0 (0.0, 0.0)	0.0 (0.0, 0.0)		0.0 (0.0, 0.0)	0.0 (0.0, 0.0)
Nonspecific intraventricular conduction delay	582	0.78 (0.769, 0.79)	0.662 (0.648, 0.676)	< 0.001	-0.117	0.083 (0.07, 0.097)	0.057 (0.047, 0.067)	-0.027	0.307 (0.263, 0.353)	0.245 (0.203, 0.29)		0.951 (0.949, 0.953)	0.939 (0.936, 0.941)	-0.012
Third Degree AV Block	14	0.861 (0.79, 0.951)	0.84 (0.75, 0.956)	0.487		0.069 (0.002, 0.162)	0.139 (0.006, 0.249)		0.495 (0.167, 0.819)	0.712 (0.4, 1.0)		0.944 (0.942, 0.946)	0.897 (0.894, 0.9)	-0.047
2nd degree AV block - mobitz 1	11	0.871 (0.77, 0.997)	0.915 (0.847, 0.991)	0.526		0.242 (0.097, 0.404)	0.155 (0.072, 0.248)		0.728 (0.333, 1.0)	0.734 (0.333, 1.0)		0.978 (0.977, 0.98)	0.923 (0.92, 0.926)	-0.055
Prolonged QT	540	0.891 (0.883, 0.899)	0.729 (0.717, 0.741)	< 0.001	-0.161	0.068 (0.062, 0.073)	0.034 (0.027, 0.04)	-0.034	0.646 (0.597, 0.693)	0.565 (0.515, 0.609)		0.92 (0.918, 0.923)	0.738 (0.733, 0.742)	-0.183
U wave	0	0.0 (0.0, 0.0)	0.0 (0.0, 0.0)			0.0 (-0.0, 0.0)	0.0 (-0.0, 0.0)		0.0 (0.0, 0.0)	0.0 (0.0, 0.0)		0.0 (0.0, 0.0)	0.0 (0.0, 0.0)
LV pacing	0	0.0 (0.0, 0.0)	0.0 (0.0, 0.0)			0.0 (-0.0, 0.0)	0.0 (-0.0, 0.0)		0.0 (0.0, 0.0)	0.0 (0.0, 0.0)		0.0 (0.0, 0.0)	0.0 (0.0, 0.0)
Ventricular paced	1	0.485 (0.0, 0.706)	0.547 (0.0, 0.787)			0.0 (-0.0, 0.0)	0.0 (-0.0, 0.0)		0.0 (0.0, 0.0)	0.0 (0.0, 0.0)		0.998 (0.998, 0.999)	0.998 (0.997, 0.998)
CHAMBER ENLARGEMENT	7115	0.96 (0.959, 0.962)	0.953 (0.952, 0.955)	< 0.001	-0.007	0.645 (0.637, 0.652)	0.472 (0.464, 0.48)	-0.173	0.792 (0.78, 0.803)	0.895 (0.886, 0.903)	0.103	0.954 (0.953, 0.955)	0.873 (0.872, 0.874)	-0.08
Bi-atrial enlargement	49	0.94 (0.919, 0.97)	0.961 (0.948, 0.978)	0.111		0.265 (0.169, 0.36)	0.176 (0.101, 0.249)		0.633 (0.464, 0.8)	0.782 (0.636, 0.921)		0.99 (0.989, 0.991)	0.964 (0.963, 0.966)	-0.025
Left atrial enlargement	3538	0.936 (0.933, 0.939)	0.937 (0.934, 0.94)	0.699		0.687 (0.677, 0.697)	0.644 (0.632, 0.655)	-0.043	0.824 (0.809, 0.839)	0.822 (0.807, 0.838)		0.92 (0.917, 0.923)	0.909 (0.906, 0.912)	-0.011
Right atrial enlargement	124	0.822 (0.794, 0.849)	0.886 (0.863, 0.91)	0.002	0.064	0.183 (0.134, 0.229)	0.103 (0.07, 0.139)		0.478 (0.378, 0.587)	0.581 (0.475, 0.689)		0.974 (0.972, 0.976)	0.971 (0.969, 0.972)
Left ventricular hypertrophy	3725	0.919 (0.916, 0.922)	0.91 (0.907, 0.913)	0.002	-0.009	0.663 (0.654, 0.673)	0.509 (0.497, 0.52)	-0.155	0.678 (0.659, 0.696)	0.889 (0.876, 0.9)	0.211	0.946 (0.943, 0.948)	0.759 (0.754, 0.763)	-0.187
Right ventricular hypertrophy	100	0.971 (0.963, 0.983)	0.955 (0.945, 0.968)	0.081		0.254 (0.188, 0.308)	0.22 (0.163, 0.275)		0.879 (0.806, 0.945)	0.719 (0.617, 0.817)		0.944 (0.942, 0.946)	0.954 (0.952, 0.956)	0.01
PERICARDITIS	115	0.78 (0.757, 0.805)	0.631 (0.599, 0.668)	< 0.001	-0.15	0.007 (0.006, 0.009)	0.004 (0.003, 0.005)	-0.003	0.555 (0.446, 0.671)	0.27 (0.178, 0.367)	-0.285	0.826 (0.822, 0.83)	0.856 (0.852, 0.859)	0.03
INFARCT, ISCHEMIA	7112	0.928 (0.926, 0.931)	0.893 (0.89, 0.896)	< 0.001	-0.035	0.254 (0.247, 0.261)	0.175 (0.169, 0.181)	-0.079	0.843 (0.832, 0.854)	0.803 (0.791, 0.815)	-0.04	0.888 (0.887, 0.89)	0.84 (0.838, 0.842)	-0.048
Q wave (septal- V1-V2)	1858	0.916 (0.911, 0.921)	0.835 (0.828, 0.843)	< 0.001	-0.081	0.623 (0.608, 0.637)	0.405 (0.39, 0.422)	-0.218	0.823 (0.801, 0.845)	0.669 (0.642, 0.696)	-0.154	0.863 (0.859, 0.866)	0.88 (0.876, 0.883)	0.017
ST elevation (anterior - V3-V4)	35	0.789 (0.745, 0.838)	0.748 (0.691, 0.813)	0.09		0.005 (0.002, 0.007)	0.011 (0.003, 0.021)		0.709 (0.52, 0.885)	0.776 (0.6, 0.926)		0.734 (0.729, 0.738)	0.626 (0.621, 0.631)	-0.108
Q wave (posterior - V7-V9)	325	0.916 (0.903, 0.929)	0.923 (0.911, 0.935)	0.346		0.291 (0.259, 0.323)	0.282 (0.247, 0.317)		0.773 (0.718, 0.826)	0.796 (0.742, 0.848)		0.961 (0.959, 0.963)	0.945 (0.942, 0.947)	-0.016
Q wave (inferior - II, III, aVF)	2148	0.948 (0.944, 0.952)	0.941 (0.937, 0.945)	0.003		0.674 (0.659, 0.688)	0.604 (0.59, 0.617)	-0.071	0.833 (0.813, 0.852)	0.818 (0.797, 0.838)		0.948 (0.946, 0.95)	0.939 (0.936, 0.941)	-0.009
Q wave (anterior - V3-V4)	2546	0.968 (0.966, 0.97)	0.893 (0.888, 0.897)	< 0.001	-0.075	0.664 (0.652, 0.677)	0.403 (0.388, 0.416)	-0.261	0.924 (0.912, 0.936)	0.737 (0.717, 0.759)	-0.187	0.915 (0.912, 0.917)	0.882 (0.878, 0.885)	-0.033
ST elevation (lateral - I, aVL, V5-V6)	71	0.747 (0.711, 0.786)	0.721 (0.681, 0.766)	0.15		0.004 (0.003, 0.005)	0.004 (0.003, 0.005)		0.492 (0.353, 0.634)	0.309 (0.189, 0.435)		0.829 (0.826, 0.833)	0.906 (0.903, 0.909)	0.077
Q wave (lateral- I, aVL, V5-V6)	851	0.929 (0.922, 0.936)	0.906 (0.897, 0.915)	< 0.001	-0.023	0.483 (0.46, 0.506)	0.54 (0.515, 0.564)	0.058	0.719 (0.685, 0.753)	0.772 (0.737, 0.806)		0.966 (0.964, 0.968)	0.952 (0.95, 0.954)	-0.014
ST depression (lateral - I, avL, V5-V6)	27	0.798 (0.751, 0.853)	0.683 (0.623, 0.742)	0.003	-0.115	0.002 (0.001, 0.002)	0.001 (0.001, 0.001)		0.448 (0.214, 0.684)	0.479 (0.238, 0.733)		0.865 (0.861, 0.868)	0.778 (0.773, 0.782)	-0.087
Acute MI	233	0.7 (0.679, 0.721)	0.644 (0.623, 0.668)	< 0.001	-0.056	0.014 (0.009, 0.019)	0.016 (0.008, 0.023)		0.488 (0.41, 0.569)	0.579 (0.503, 0.653)		0.767 (0.763, 0.771)	0.625 (0.62, 0.629)	-0.142
ST elevation (septal - V1-V2)	21	0.861 (0.821, 0.902)	0.828 (0.77, 0.892)	0.285		0.003 (0.001, 0.005)	0.028 (0.004, 0.057)		0.803 (0.571, 1.0)	0.86 (0.667, 1.0)		0.762 (0.758, 0.766)	0.562 (0.557, 0.567)	-0.201
ST elevation (inferior - II, III, aVF)	147	0.698 (0.67, 0.729)	0.681 (0.652, 0.709)	0.295		0.015 (0.007, 0.022)	0.01 (0.007, 0.014)		0.338 (0.252, 0.436)	0.314 (0.227, 0.405)		0.855 (0.852, 0.858)	0.903 (0.901, 0.907)	0.049
ST elevation (posterior - V7-V8-V9)	60	0.739 (0.697, 0.784)	0.731 (0.689, 0.773)	0.841		0.012 (0.005, 0.018)	0.009 (0.004, 0.015)		0.183 (0.077, 0.3)	0.2 (0.083, 0.333)		0.984 (0.982, 0.985)	0.975 (0.973, 0.976)	-0.009
ST depression (inferior - II, III, aVF)	19	0.842 (0.792, 0.906)	0.802 (0.748, 0.867)	0.017		0.002 (0.001, 0.002)	0.002 (0.001, 0.002)		0.89 (0.7, 1.0)	0.892 (0.7, 1.0)		0.735 (0.731, 0.739)	0.633 (0.628, 0.638)	-0.102
ST depression (anterior - V3-V4)	2	0.825 (0.0, 0.929)	0.754 (0.0, 0.893)	0.076		0.0 (-0.0, 0.0)	0.0 (-0.0, 0.0)		0.0 (0.0, 0.0)	0.506 (0.0, 1.0)		0.948 (0.946, 0.95)	0.863 (0.859, 0.866)	-0.085
OTHER	53420	0.974 (0.973, 0.974)	0.97 (0.969, 0.97)	< 0.001	-0.004	0.882 (0.881, 0.884)	0.888 (0.886, 0.89)	0.006	0.913 (0.91, 0.916)	0.925 (0.922, 0.928)	0.012	0.913 (0.912, 0.914)	0.893 (0.892, 0.894)	-0.02
ST downslopping	4894	0.785 (0.78, 0.789)	0.784 (0.78, 0.789)	0.854		0.301 (0.292, 0.309)	0.307 (0.299, 0.316)		0.539 (0.523, 0.556)	0.576 (0.561, 0.592)	0.037	0.849 (0.846, 0.853)	0.831 (0.827, 0.836)	-0.018
ST depression (septal- V1-V2)	2	0.48 (0.0, 0.714)	0.838 (0.0, 0.955)	0.013		0.0 (-0.0, 0.0)	0.0 (-0.0, 0.001)		0.0 (0.0, 0.0)	1.0 (1.0, 1.0)	1	0.936 (0.934, 0.939)	0.873 (0.87, 0.877)	-0.063
R/S ratio in V1-V2 >1	81	0.867 (0.846, 0.892)	0.822 (0.798, 0.848)	0.004		0.008 (0.007, 0.01)	0.006 (0.004, 0.007)		0.184 (0.089, 0.283)	0.258 (0.151, 0.37)		0.968 (0.966, 0.97)	0.952 (0.95, 0.954)	-0.016
RV1 + SV6 > 11 mm	0	0.0 (0.0, 0.0)	0.0 (0.0, 0.0)			0.0 (-0.0, 0.0)	0.0 (-0.0, 0.0)		0.0 (0.0, 0.0)	0.0 (0.0, 0.0)		0.0 (0.0, 0.0)	0.0 (0.0, 0.0)
Polymorph	0	0.0 (0.0, 0.0)	0.0 (0.0, 0.0)			0.0 (-0.0, 0.0)	0.0 (-0.0, 0.0)		0.0 (0.0, 0.0)	0.0 (0.0, 0.0)		0.0 (0.0, 0.0)	0.0 (0.0, 0.0)
rSR' in V1-V2	0	0.0 (0.0, 0.0)	0.0 (0.0, 0.0)			0.0 (-0.0, 0.0)	0.0 (-0.0, 0.0)		0.0 (0.0, 0.0)	0.0 (0.0, 0.0)		0.0 (0.0, 0.0)	0.0 (0.0, 0.0)
QRS complex negative in III	0	0.0 (0.0, 0.0)	0.0 (0.0, 0.0)			0.0 (-0.0, 0.0)	0.0 (-0.0, 0.0)		0.0 (0.0, 0.0)	0.0 (0.0, 0.0)		0.0 (0.0, 0.0)	0.0 (0.0, 0.0)
qRS in V5-V6-I, aVL	0	0.0 (0.0, 0.0)	0.0 (0.0, 0.0)			0.0 (-0.0, 0.0)	0.0 (-0.0, 0.0)		0.0 (0.0, 0.0)	0.0 (0.0, 0.0)		0.0 (0.0, 0.0)	0.0 (0.0, 0.0)
QS complex in V1-V2-V3	0	0.0 (0.0, 0.0)	0.0 (0.0, 0.0)			0.0 (-0.0, 0.0)	0.0 (-0.0, 0.0)		0.0 (0.0, 0.0)	0.0 (0.0, 0.0)		0.0 (0.0, 0.0)	0.0 (0.0, 0.0)
R complex in V5-V6	0	0.0 (0.0, 0.0)	0.0 (0.0, 0.0)			0.0 (-0.0, 0.0)	0.0 (-0.0, 0.0)		0.0 (0.0, 0.0)	0.0 (0.0, 0.0)		0.0 (0.0, 0.0)	0.0 (0.0, 0.0)
RaVL > 11 mm	498	0.895 (0.887, 0.903)	0.809 (0.797, 0.82)	< 0.001	-0.086	0.075 (0.068, 0.082)	0.037 (0.033, 0.041)	-0.038	0.342 (0.296, 0.393)	0.281 (0.234, 0.33)		0.974 (0.972, 0.975)	0.947 (0.944, 0.949)	-0.027
T wave inversion (septal- V1-V2)	0	0.0 (0.0, 0.0)	0.0 (0.0, 0.0)			0.0 (-0.0, 0.0)	0.0 (-0.0, 0.0)		0.0 (0.0, 0.0)	0.0 (0.0, 0.0)		0.0 (0.0, 0.0)	0.0 (0.0, 0.0)
SV1 + RV5 or RV6 > 35 mm	498	0.926 (0.918, 0.934)	0.856 (0.845, 0.866)	< 0.001	-0.069	0.159 (0.14, 0.178)	0.077 (0.066, 0.09)	-0.082	0.705 (0.655, 0.749)	0.845 (0.805, 0.882)	0.14	0.936 (0.934, 0.939)	0.712 (0.708, 0.717)	-0.224
T wave inversion (inferior - II, III, aVF)	426	0.689 (0.675, 0.705)	0.697 (0.68, 0.713)	0.537		0.015 (0.013, 0.017)	0.019 (0.017, 0.021)		0.36 (0.306, 0.418)	0.339 (0.288, 0.399)		0.82 (0.816, 0.824)	0.882 (0.879, 0.886)	0.063
Monomorph	52984	0.802 (0.794, 0.811)	0.808 (0.799, 0.816)	0.055		0.987 (0.986, 0.987)	0.987 (0.986, 0.988)		0.946 (0.943, 0.948)	0.923 (0.92, 0.926)	-0.022	0.514 (0.49, 0.54)	0.59 (0.565, 0.615)	0.076
T wave inversion (anterior - V3-V4)	451	0.908 (0.9, 0.917)	0.893 (0.883, 0.902)	0.002		0.108 (0.098, 0.12)	0.102 (0.091, 0.113)		0.774 (0.724, 0.819)	0.762 (0.713, 0.807)		0.872 (0.869, 0.875)	0.854 (0.85, 0.857)	-0.018
T wave inversion (lateral -I, aVL, V5-V6)	589	0.87 (0.862, 0.879)	0.87 (0.86, 0.88)	0.944		0.092 (0.083, 0.101)	0.127 (0.114, 0.14)	0.036	0.652 (0.605, 0.698)	0.706 (0.66, 0.747)		0.881 (0.878, 0.884)	0.86 (0.856, 0.863)	-0.022
Low voltage	1827	0.982 (0.981, 0.983)	0.906 (0.902, 0.91)	< 0.001	-0.076	0.67 (0.656, 0.685)	0.366 (0.351, 0.381)	-0.304	0.995 (0.99, 0.998)	0.969 (0.959, 0.978)	-0.025	0.821 (0.817, 0.825)	0.556 (0.551, 0.561)	-0.265
Lead misplacement	356	0.985 (0.981, 0.989)	0.976 (0.971, 0.982)	0.004		0.349 (0.317, 0.38)	0.312 (0.279, 0.342)		0.668 (0.609, 0.724)	0.46 (0.398, 0.519)	-0.209	0.99 (0.989, 0.991)	0.992 (0.991, 0.993)	0.002
ST depression (anterior - V3-V4)	2	0.825 (0.0, 0.929)	0.754 (0.0, 0.893)	0.076		0.0 (-0.0, 0.0)	0.0 (-0.0, 0.0)		0.0 (0.0, 0.0)	0.506 (0.0, 1.0)		0.948 (0.946, 0.95)	0.863 (0.859, 0.866)	-0.085
Early repolarization	943	0.797 (0.788, 0.805)	0.67 (0.659, 0.681)	< 0.001	-0.127	0.063 (0.058, 0.069)	0.033 (0.03, 0.035)	-0.031	0.497 (0.462, 0.534)	0.403 (0.366, 0.441)	-0.094	0.854 (0.851, 0.858)	0.791 (0.787, 0.795)	-0.063
ST upslopping	721	0.746 (0.736, 0.756)	0.555 (0.542, 0.569)	< 0.001	-0.191	0.03 (0.027, 0.032)	0.015 (0.014, 0.017)	-0.014	0.432 (0.389, 0.479)	0.294 (0.253, 0.335)	-0.139	0.846 (0.843, 0.85)	0.748 (0.744, 0.752)	-0.099
no_qrs	0	0.0 (0.0, 0.0)	0.0 (0.0, 0.0)			0.0 (-0.0, 0.0)	0.0 (-0.0, 0.0)		0.0 (0.0, 0.0)	0.0 (0.0, 0.0)		0.0 (0.0, 0.0)	0.0 (0.0, 0.0)
OVERALL	54244	0.988 (0.988, 0.988)	0.986 (0.986, 0.986)	< 0.001	-0.002	0.926 (0.925, 0.927)	0.925 (0.924, 0.926)		0.951 (0.949, 0.952)	0.956 (0.954, 0.957)	0.005	0.94 (0.94, 0.941)	0.924 (0.923, 0.924)	-0.016

## Sheet: Table 15
Supplementary Table 15: Performance of the models on the CLSA dataset (N = 54758).When the CI are non-overlapping, the difference is reported in ΔSSL-SL. Prevalence for label groups counts any positive in a member of its class as a positive.
		AUROC				AUPRC			SENSITIVITY			SPECIFICITY
Labels	Count	DeepECG-SL	DeepECG-SSL	DeLong test p-value	ΔSSL-SL	DeepECG-SL	DeepECG-SSL	ΔSSL-SL	DeepECG-SL	DeepECG-SSL	ΔSSL-SL	DeepECG-SL	DeepECG-SSL	ΔSSL-SL
RHYTHM	54304	0.998 (0.998, 0.998)	0.998 (0.998, 0.998)	< 0.001		0.992 (0.991, 0.992)	0.992 (0.992, 0.992)		0.981 (0.98, 0.982)	0.982 (0.982, 0.983)		0.986 (0.985, 0.986)	0.985 (0.985, 0.986)
Ventricular tachycardia	0	0.0 (0.0, 0.0)	0.0 (0.0, 0.0)			0.0 (-0.0, 0.0)	0.0 (-0.0, 0.0)		0.0 (0.0, 0.0)	0.0 (0.0, 0.0)		0.0 (0.0, 0.0)	0.0 (0.0, 0.0)
Bradycardia	14336	0.996 (0.996, 0.996)	0.995 (0.995, 0.996)	< 0.001	-0.001	0.988 (0.987, 0.989)	0.988 (0.987, 0.989)		0.988 (0.986, 0.99)	0.979 (0.976, 0.982)	-0.009	0.97 (0.968, 0.971)	0.964 (0.962, 0.966)	-0.006
Brugada	0	0.0 (0.0, 0.0)	0.0 (0.0, 0.0)			0.0 (-0.0, 0.0)	0.0 (-0.0, 0.0)		0.0 (0.0, 0.0)	0.0 (0.0, 0.0)		0.0 (0.0, 0.0)	0.0 (0.0, 0.0)
Wolff-Parkinson-White (Pre-excitation syndrome)	19	0.937 (0.902, 0.98)	0.908 (0.865, 0.958)	0.322		0.371 (0.206, 0.521)	0.371 (0.182, 0.522)		0.582 (0.286, 0.875)	0.693 (0.444, 0.923)		0.995 (0.994, 0.995)	0.991 (0.99, 0.992)	-0.003
Atrial flutter	107	0.956 (0.941, 0.975)	0.956 (0.94, 0.974)	0.99		0.652 (0.59, 0.711)	0.672 (0.616, 0.729)		0.786 (0.687, 0.873)	0.775 (0.672, 0.868)		0.996 (0.995, 0.997)	0.996 (0.995, 0.997)
Ectopic atrial rhythm (< 100 BPM)	12	0.989 (0.982, 0.995)	0.996 (0.994, 0.998)	0.102		0.095 (0.024, 0.186)	0.168 (0.052, 0.311)		1.0 (1.0, 1.0)	1.0 (1.0, 1.0)		0.943 (0.941, 0.946)	0.924 (0.922, 0.927)	-0.019
Atrial tachycardia (>= 100 BPM)	350	0.995 (0.993, 0.997)	0.996 (0.995, 0.998)	0.222		0.916 (0.901, 0.932)	0.91 (0.894, 0.929)		0.938 (0.908, 0.966)	0.94 (0.91, 0.968)		0.99 (0.989, 0.991)	0.986 (0.985, 0.987)	-0.004
Sinusal	52374	0.941 (0.937, 0.946)	0.943 (0.938, 0.947)	0.06		0.996 (0.995, 0.996)	0.996 (0.996, 0.997)		0.982 (0.98, 0.983)	0.98 (0.979, 0.982)		0.751 (0.728, 0.773)	0.762 (0.74, 0.784)
Ventricular Rhythm	262	0.995 (0.994, 0.997)	0.995 (0.994, 0.997)	0.842		0.82 (0.793, 0.846)	0.821 (0.794, 0.849)		0.863 (0.811, 0.91)	0.943 (0.91, 0.975)		0.992 (0.991, 0.993)	0.977 (0.975, 0.978)	-0.016
Supraventricular tachycardia	6	0.995 (0.992, 0.999)	0.996 (0.995, 1.0)	0.356		0.227 (0.006, 0.452)	0.143 (0.02, 0.305)		1.0 (1.0, 1.0)	1.0 (1.0, 1.0)		0.972 (0.97, 0.973)	0.955 (0.953, 0.957)	-0.016
Junctional rhythm	698	0.806 (0.794, 0.819)	0.826 (0.815, 0.838)	< 0.001		0.185 (0.164, 0.204)	0.193 (0.174, 0.211)		0.435 (0.39, 0.481)	0.532 (0.488, 0.573)	0.097	0.95 (0.948, 0.952)	0.924 (0.921, 0.926)	-0.027
Regular	53067	0.976 (0.973, 0.979)	0.978 (0.975, 0.981)	0.461		0.999 (0.999, 0.999)	0.999 (0.999, 0.999)		0.99 (0.989, 0.991)	0.987 (0.986, 0.988)	-0.003	0.804 (0.78, 0.826)	0.828 (0.807, 0.849)
Regularly irregular	3229	0.986 (0.985, 0.987)	0.986 (0.985, 0.987)	0.686		0.854 (0.848, 0.861)	0.867 (0.86, 0.874)		0.972 (0.965, 0.978)	0.959 (0.951, 0.967)		0.93 (0.928, 0.933)	0.928 (0.925, 0.931)
Irregularly irregular	1440	0.987 (0.986, 0.989)	0.986 (0.985, 0.988)	0.161		0.835 (0.824, 0.847)	0.831 (0.82, 0.842)		0.915 (0.896, 0.931)	0.899 (0.881, 0.917)		0.956 (0.954, 0.958)	0.956 (0.954, 0.958)
Afib	1092	0.997 (0.996, 0.997)	0.996 (0.996, 0.997)	0.669		0.946 (0.939, 0.953)	0.945 (0.937, 0.952)		0.926 (0.908, 0.943)	0.941 (0.923, 0.957)		0.993 (0.993, 0.994)	0.99 (0.989, 0.991)	-0.003
Premature ventricular complex	2346	0.981 (0.98, 0.983)	0.983 (0.982, 0.985)	0.01		0.718 (0.705, 0.731)	0.737 (0.724, 0.75)		0.824 (0.806, 0.844)	0.913 (0.899, 0.928)	0.089	0.976 (0.974, 0.977)	0.968 (0.967, 0.97)	-0.007
Premature atrial complex	1882	0.981 (0.98, 0.982)	0.98 (0.979, 0.982)	0.137		0.709 (0.697, 0.723)	0.694 (0.681, 0.709)		0.935 (0.921, 0.948)	0.951 (0.937, 0.962)		0.94 (0.937, 0.942)	0.93 (0.927, 0.932)	-0.01
CONDUCTION	10962	0.991 (0.99, 0.991)	0.988 (0.988, 0.989)	< 0.001	-0.002	0.815 (0.81, 0.819)	0.779 (0.775, 0.784)	-0.036	0.941 (0.936, 0.945)	0.935 (0.93, 0.94)		0.975 (0.975, 0.976)	0.967 (0.966, 0.968)	-0.008
Left anterior fascicular block	1431	0.988 (0.987, 0.989)	0.985 (0.983, 0.986)	< 0.001	-0.003	0.738 (0.723, 0.755)	0.696 (0.678, 0.714)	-0.042	0.945 (0.93, 0.959)	0.944 (0.929, 0.958)		0.951 (0.949, 0.953)	0.937 (0.934, 0.939)	-0.015
Delta wave	19	0.937 (0.902, 0.98)	0.889 (0.837, 0.954)	0.287		0.371 (0.206, 0.521)	0.369 (0.176, 0.525)		0.582 (0.286, 0.875)	0.637 (0.375, 0.889)		0.995 (0.994, 0.995)	0.994 (0.993, 0.994)
2nd degree AV block - mobitz 2	69	0.993 (0.99, 0.998)	0.992 (0.989, 0.998)	0.759		0.712 (0.643, 0.776)	0.725 (0.658, 0.793)		0.9 (0.813, 0.977)	0.856 (0.75, 0.951)		0.996 (0.996, 0.997)	0.997 (0.997, 0.998)
Left bundle branch block	998	0.982 (0.979, 0.984)	0.976 (0.973, 0.98)	0.008		0.82 (0.806, 0.833)	0.808 (0.795, 0.822)		0.878 (0.853, 0.902)	0.856 (0.828, 0.883)		0.978 (0.976, 0.979)	0.978 (0.976, 0.979)
Right bundle branch block	2654	0.988 (0.987, 0.99)	0.986 (0.984, 0.987)	0.003		0.926 (0.92, 0.931)	0.916 (0.91, 0.921)		0.933 (0.922, 0.945)	0.918 (0.906, 0.93)		0.971 (0.969, 0.972)	0.968 (0.967, 0.97)
Left axis deviation	5169	0.973 (0.972, 0.975)	0.963 (0.962, 0.965)	< 0.001	-0.01	0.858 (0.852, 0.864)	0.805 (0.799, 0.812)	-0.053	0.91 (0.9, 0.92)	0.895 (0.885, 0.905)		0.934 (0.932, 0.937)	0.92 (0.917, 0.923)	-0.014
Atrial paced	5	0.995 (0.998, 0.999)	0.996 (0.998, 1.0)	0.329		0.043 (0.015, 0.066)	0.067 (0.018, 0.105)		1.0 (1.0, 1.0)	1.0 (1.0, 1.0)		0.992 (0.991, 0.993)	0.992 (0.992, 0.993)
Right axis deviation	455	0.982 (0.976, 0.988)	0.977 (0.971, 0.985)	0.015		0.754 (0.729, 0.779)	0.682 (0.652, 0.71)	-0.072	0.938 (0.911, 0.962)	0.939 (0.909, 0.964)		0.982 (0.981, 0.984)	0.977 (0.975, 0.978)	-0.006
Left posterior fascicular block	123	0.981 (0.974, 0.991)	0.984 (0.978, 0.994)	0.422		0.393 (0.333, 0.456)	0.525 (0.462, 0.584)	0.132	0.918 (0.857, 0.974)	0.943 (0.889, 0.987)		0.971 (0.97, 0.973)	0.954 (0.953, 0.957)	-0.017
1st degree AV block	2174	0.995 (0.995, 0.996)	0.995 (0.994, 0.995)	0.006		0.905 (0.898, 0.912)	0.901 (0.894, 0.908)		0.969 (0.96, 0.978)	0.972 (0.963, 0.98)		0.971 (0.97, 0.973)	0.966 (0.963, 0.968)	-0.006
Right superior axis	0	0.0 (0.0, 0.0)	0.0 (0.0, 0.0)			0.0 (-0.0, 0.0)	0.0 (-0.0, 0.0)		0.0 (0.0, 0.0)	0.0 (0.0, 0.0)		0.0 (0.0, 0.0)	0.0 (0.0, 0.0)
Nonspecific intraventricular conduction delay	297	0.95 (0.941, 0.96)	0.944 (0.933, 0.956)	0.153		0.247 (0.215, 0.28)	0.255 (0.225, 0.286)		0.761 (0.703, 0.818)	0.799 (0.743, 0.85)		0.975 (0.973, 0.976)	0.973 (0.971, 0.974)
Third Degree AV Block	46	0.821 (0.773, 0.872)	0.81 (0.76, 0.86)	0.599		0.187 (0.101, 0.255)	0.184 (0.1, 0.262)		0.434 (0.265, 0.618)	0.543 (0.37, 0.719)		0.966 (0.965, 0.968)	0.945 (0.943, 0.947)	-0.022
2nd degree AV block - mobitz 1	35	0.919 (0.875, 0.977)	0.931 (0.896, 0.977)	0.243		0.423 (0.296, 0.548)	0.282 (0.196, 0.381)		0.857 (0.703, 1.0)	0.857 (0.7, 1.0)		0.977 (0.976, 0.979)	0.98 (0.978, 0.981)
Prolonged QT	944	0.966 (0.963, 0.969)	0.955 (0.951, 0.959)	< 0.001	-0.011	0.439 (0.417, 0.461)	0.41 (0.388, 0.432)		0.786 (0.756, 0.817)	0.771 (0.739, 0.801)		0.96 (0.958, 0.962)	0.95 (0.948, 0.952)	-0.01
U wave	21	0.959 (0.927, 0.997)	0.946 (0.907, 0.997)	0.319		0.435 (0.271, 0.622)	0.287 (0.143, 0.434)		0.86 (0.667, 1.0)	0.764 (0.533, 1.0)		0.975 (0.973, 0.976)	0.993 (0.992, 0.993)	0.018
LV pacing	0	0.0 (0.0, 0.0)	0.0 (0.0, 0.0)			0.0 (-0.0, 0.0)	0.0 (-0.0, 0.0)		0.0 (0.0, 0.0)	0.0 (0.0, 0.0)		0.0 (0.0, 0.0)	0.0 (0.0, 0.0)
Ventricular paced	52	0.99 (0.988, 0.992)	0.888 (0.861, 0.92)	< 0.001	-0.101	0.053 (0.043, 0.063)	0.009 (0.006, 0.011)	-0.044	0.788 (0.636, 0.909)	0.116 (0.025, 0.231)	-0.672	0.992 (0.991, 0.993)	0.993 (0.992, 0.994)
CHAMBER ENLARGEMENT	4384	0.982 (0.98, 0.983)	0.969 (0.967, 0.97)	< 0.001	-0.013	0.753 (0.745, 0.761)	0.531 (0.52, 0.541)	-0.223	0.84 (0.828, 0.852)	0.788 (0.774, 0.802)	-0.052	0.981 (0.98, 0.982)	0.964 (0.963, 0.965)	-0.017
Bi-atrial enlargement	25	0.997 (0.995, 0.999)	0.984 (0.977, 0.994)	0.072	-0.013	0.584 (0.439, 0.728)	0.164 (0.069, 0.251)	-0.42	0.763 (0.562, 0.941)	0.675 (0.437, 0.882)		0.998 (0.998, 0.999)	0.993 (0.992, 0.994)	-0.005
Left atrial enlargement	1028	0.942 (0.937, 0.947)	0.937 (0.932, 0.942)	0.242		0.534 (0.513, 0.555)	0.462 (0.44, 0.485)	-0.072	0.713 (0.68, 0.747)	0.621 (0.587, 0.655)	-0.092	0.974 (0.972, 0.975)	0.977 (0.975, 0.978)
Right atrial enlargement	107	0.923 (0.903, 0.945)	0.932 (0.914, 0.952)	0.611		0.429 (0.361, 0.489)	0.222 (0.168, 0.276)	-0.206	0.667 (0.567, 0.773)	0.754 (0.657, 0.845)		0.992 (0.991, 0.993)	0.962 (0.96, 0.964)	-0.03
Left ventricular hypertrophy	3260	0.978 (0.977, 0.98)	0.929 (0.926, 0.931)	< 0.001	-0.049	0.847 (0.841, 0.854)	0.598 (0.587, 0.61)	-0.249	0.832 (0.816, 0.847)	0.632 (0.612, 0.652)	-0.2	0.972 (0.97, 0.973)	0.961 (0.958, 0.962)	-0.011
Right ventricular hypertrophy	79	0.98 (0.973, 0.99)	0.985 (0.98, 0.991)	0.191		0.231 (0.169, 0.292)	0.27 (0.207, 0.331)		0.861 (0.772, 0.941)	0.899 (0.811, 0.97)		0.972 (0.97, 0.973)	0.965 (0.963, 0.967)	-0.007
PERICARDITIS	136	0.956 (0.943, 0.97)	0.935 (0.919, 0.952)	0.059		0.169 (0.139, 0.199)	0.149 (0.112, 0.184)		0.86 (0.791, 0.925)	0.69 (0.595, 0.785)	-0.17	0.967 (0.965, 0.969)	0.976 (0.974, 0.977)	0.009
INFARCT, ISCHEMIA	5446	0.971 (0.969, 0.973)	0.966 (0.964, 0.968)	< 0.001	-0.005	0.52 (0.511, 0.528)	0.516 (0.507, 0.525)		0.869 (0.858, 0.88)	0.861 (0.848, 0.873)		0.973 (0.973, 0.974)	0.957 (0.957, 0.958)	-0.016
Q wave (septal- V1-V2)	1106	0.963 (0.958, 0.968)	0.948 (0.943, 0.953)	< 0.001	-0.015	0.717 (0.701, 0.733)	0.582 (0.562, 0.6)	-0.136	0.854 (0.827, 0.878)	0.81 (0.784, 0.837)		0.971 (0.969, 0.973)	0.944 (0.942, 0.947)	-0.027
ST elevation (anterior - V3-V4)	66	0.952 (0.939, 0.97)	0.925 (0.905, 0.948)	0.01		0.118 (0.072, 0.16)	0.058 (0.03, 0.081)		0.786 (0.667, 0.898)	0.648 (0.5, 0.786)		0.958 (0.956, 0.96)	0.958 (0.956, 0.96)
Q wave (posterior - V7-V9)	410	0.991 (0.99, 0.992)	0.989 (0.986, 0.992)	0.292		0.555 (0.521, 0.589)	0.545 (0.512, 0.58)		0.973 (0.955, 0.99)	0.988 (0.975, 1.0)		0.949 (0.947, 0.951)	0.917 (0.915, 0.92)	-0.031
Q wave (inferior - II, III, aVF)	2782	0.969 (0.967, 0.971)	0.964 (0.962, 0.966)	< 0.001	-0.005	0.751 (0.74, 0.761)	0.698 (0.686, 0.709)	-0.053	0.874 (0.86, 0.888)	0.881 (0.866, 0.896)		0.942 (0.94, 0.944)	0.927 (0.924, 0.929)	-0.015
Q wave (anterior - V3-V4)	1170	0.977 (0.974, 0.98)	0.96 (0.956, 0.964)	< 0.001	-0.018	0.66 (0.642, 0.678)	0.556 (0.536, 0.576)	-0.104	0.898 (0.878, 0.917)	0.85 (0.825, 0.875)	-0.048	0.957 (0.955, 0.959)	0.937 (0.935, 0.94)	-0.02
ST elevation (lateral - I, aVL, V5-V6)	70	0.818 (0.78, 0.855)	0.798 (0.762, 0.837)	0.247		0.078 (0.04, 0.107)	0.055 (0.027, 0.08)		0.477 (0.325, 0.623)	0.313 (0.186, 0.442)		0.98 (0.979, 0.982)	0.993 (0.992, 0.994)	0.013
Q wave (lateral- I, aVL, V5-V6)	600	0.949 (0.943, 0.957)	0.95 (0.943, 0.957)	0.796		0.46 (0.432, 0.487)	0.529 (0.502, 0.556)	0.07	0.77 (0.733, 0.808)	0.81 (0.771, 0.847)		0.972 (0.971, 0.974)	0.966 (0.964, 0.967)	-0.007
ST depression (lateral - I, avL, V5-V6)	359	0.926 (0.916, 0.936)	0.923 (0.914, 0.933)	0.591		0.119 (0.109, 0.13)	0.093 (0.084, 0.102)	-0.026	0.731 (0.672, 0.783)	0.696 (0.636, 0.752)		0.964 (0.963, 0.966)	0.946 (0.944, 0.949)	-0.018
Acute MI	100	0.797 (0.764, 0.831)	0.782 (0.75, 0.818)	0.337		0.131 (0.081, 0.176)	0.101 (0.056, 0.142)		0.312 (0.209, 0.429)	0.272 (0.174, 0.377)		0.989 (0.988, 0.99)	0.988 (0.987, 0.989)
ST elevation (septal - V1-V2)	54	0.968 (0.957, 0.982)	0.953 (0.935, 0.975)	0.055		0.138 (0.096, 0.182)	0.087 (0.06, 0.117)		0.83 (0.7, 0.939)	0.887 (0.774, 0.976)		0.967 (0.965, 0.968)	0.944 (0.942, 0.946)	-0.022
ST elevation (inferior - II, III, aVF)	137	0.821 (0.796, 0.848)	0.85 (0.828, 0.877)	0.025		0.103 (0.066, 0.137)	0.086 (0.058, 0.117)		0.388 (0.289, 0.482)	0.408 (0.311, 0.506)		0.973 (0.972, 0.975)	0.977 (0.976, 0.979)	0.004
ST elevation (posterior - V7-V8-V9)	2	0.908 (0.0, 0.999)	0.89 (0.0, 0.99)	0.001		0.03 (-0.0, 0.043)	0.002 (-0.0, 0.003)		1.0 (1.0, 1.0)	0.0 (0.0, 0.0)	-1	0.996 (0.995, 0.996)	0.996 (0.995, 0.997)
ST depression (inferior - II, III, aVF)	80	0.906 (0.879, 0.936)	0.88 (0.853, 0.911)	0.037		0.146 (0.099, 0.193)	0.035 (0.024, 0.047)	-0.111	0.701 (0.571, 0.808)	0.54 (0.418, 0.667)		0.968 (0.967, 0.97)	0.961 (0.959, 0.963)	-0.007
ST depression (anterior - V3-V4)	51	0.988 (0.982, 0.995)	0.98 (0.972, 0.992)	0.19		0.373 (0.289, 0.47)	0.101 (0.068, 0.134)	-0.272	0.922 (0.821, 1.0)	0.884 (0.774, 0.974)		0.979 (0.977, 0.98)	0.973 (0.972, 0.975)	-0.006
OTHER	53712	0.989 (0.988, 0.989)	0.985 (0.985, 0.986)	< 0.001	-0.003	0.915 (0.914, 0.917)	0.904 (0.903, 0.905)	-0.011	0.942 (0.94, 0.945)	0.932 (0.929, 0.935)	-0.01	0.951 (0.95, 0.952)	0.938 (0.938, 0.939)	-0.013
ST downslopping	743	0.944 (0.939, 0.949)	0.937 (0.932, 0.942)	0.002		0.321 (0.297, 0.346)	0.273 (0.253, 0.294)	-0.048	0.732 (0.692, 0.77)	0.658 (0.618, 0.698)		0.942 (0.94, 0.945)	0.955 (0.952, 0.957)	0.012
ST depression (septal- V1-V2)	0	0.0 (0.0, 0.0)	0.0 (0.0, 0.0)			0.0 (-0.0, 0.0)	0.0 (-0.0, 0.0)		0.0 (0.0, 0.0)	0.0 (0.0, 0.0)		0.0 (0.0, 0.0)	0.0 (0.0, 0.0)
R/S ratio in V1-V2 >1	160	0.951 (0.947, 0.958)	0.906 (0.893, 0.922)	< 0.001	-0.045	0.032 (0.029, 0.036)	0.025 (0.022, 0.029)		0.67 (0.581, 0.754)	0.594 (0.505, 0.683)		0.956 (0.953, 0.958)	0.947 (0.944, 0.949)	-0.009
RV1 + SV6 > 11 mm	5	0.994 (0.993, 0.998)	0.982 (0.966, 0.995)	0.203		0.015 (0.006, 0.022)	0.014 (0.002, 0.025)		1.0 (1.0, 1.0)	0.803 (0.25, 1.0)		0.982 (0.98, 0.983)	0.97 (0.968, 0.972)	-0.012
Polymorph	37	0.959 (0.95, 0.97)	0.913 (0.892, 0.942)	0.026	-0.046	0.016 (0.011, 0.022)	0.01 (0.006, 0.013)		0.732 (0.545, 0.909)	0.678 (0.476, 0.871)		0.951 (0.949, 0.953)	0.912 (0.909, 0.915)	-0.038
rSR' in V1-V2	680	0.973 (0.971, 0.975)	0.97 (0.968, 0.973)	0.005		0.207 (0.196, 0.218)	0.195 (0.185, 0.206)		0.918 (0.891, 0.941)	0.932 (0.909, 0.953)		0.948 (0.946, 0.95)	0.938 (0.936, 0.941)	-0.009
QRS complex negative in III	3679	0.897 (0.894, 0.901)	0.878 (0.874, 0.882)	< 0.001	-0.02	0.462 (0.45, 0.473)	0.436 (0.423, 0.448)	-0.026	0.739 (0.722, 0.756)	0.733 (0.715, 0.75)		0.897 (0.893, 0.9)	0.861 (0.857, 0.864)	-0.036
qRS in V5-V6-I, aVL	534	0.986 (0.985, 0.988)	0.983 (0.981, 0.986)	0.032		0.381 (0.356, 0.406)	0.37 (0.345, 0.395)		0.97 (0.952, 0.985)	0.968 (0.949, 0.986)		0.945 (0.943, 0.947)	0.94 (0.938, 0.943)	-0.004
QS complex in V1-V2-V3	435	0.995 (0.995, 0.996)	0.994 (0.993, 0.995)	0.067		0.774 (0.748, 0.799)	0.767 (0.74, 0.793)		0.948 (0.922, 0.971)	0.961 (0.938, 0.981)		0.978 (0.976, 0.979)	0.968 (0.967, 0.97)	-0.009
R complex in V5-V6	58	0.939 (0.925, 0.955)	0.946 (0.935, 0.96)	0.501		0.017 (0.013, 0.02)	0.015 (0.012, 0.019)		0.498 (0.342, 0.652)	0.52 (0.353, 0.675)		0.978 (0.977, 0.98)	0.977 (0.976, 0.979)
RaVL > 11 mm	1102	0.967 (0.964, 0.97)	0.917 (0.912, 0.922)	< 0.001	-0.05	0.446 (0.425, 0.466)	0.28 (0.263, 0.298)	-0.166	0.763 (0.733, 0.792)	0.632 (0.595, 0.662)	-0.131	0.966 (0.964, 0.967)	0.946 (0.943, 0.948)	-0.02
T wave inversion (septal- V1-V2)	1422	0.88 (0.874, 0.885)	0.871 (0.866, 0.877)	0.01		0.155 (0.148, 0.162)	0.135 (0.129, 0.141)	-0.02	0.736 (0.711, 0.762)	0.711 (0.683, 0.738)		0.869 (0.866, 0.872)	0.855 (0.852, 0.858)	-0.014
SV1 + RV5 or RV6 > 35 mm	514	0.974 (0.97, 0.978)	0.943 (0.937, 0.949)	< 0.001	-0.032	0.383 (0.355, 0.411)	0.226 (0.201, 0.249)	-0.157	0.831 (0.789, 0.87)	0.631 (0.58, 0.678)	-0.2	0.962 (0.96, 0.964)	0.965 (0.963, 0.967)
T wave inversion (inferior - II, III, aVF)	2886	0.9 (0.897, 0.903)	0.89 (0.887, 0.893)	< 0.001	-0.009	0.272 (0.265, 0.28)	0.262 (0.254, 0.27)		0.746 (0.728, 0.763)	0.726 (0.706, 0.746)		0.88 (0.877, 0.883)	0.871 (0.868, 0.875)	-0.008
Monomorph	53307	0.92 (0.914, 0.925)	0.924 (0.918, 0.93)	0.014		0.997 (0.997, 0.997)	0.997 (0.997, 0.998)		0.978 (0.977, 0.98)	0.969 (0.967, 0.971)	-0.01	0.598 (0.565, 0.63)	0.662 (0.63, 0.692)
T wave inversion (anterior - V3-V4)	989	0.901 (0.895, 0.907)	0.902 (0.897, 0.908)	0.566		0.15 (0.142, 0.158)	0.146 (0.138, 0.155)		0.74 (0.709, 0.772)	0.717 (0.684, 0.75)		0.919 (0.916, 0.921)	0.908 (0.906, 0.911)	-0.01
T wave inversion (lateral -I, aVL, V5-V6)	2856	0.859 (0.855, 0.864)	0.83 (0.825, 0.836)	< 0.001	-0.029	0.415 (0.402, 0.428)	0.398 (0.386, 0.41)		0.585 (0.563, 0.605)	0.549 (0.527, 0.572)		0.916 (0.913, 0.918)	0.918 (0.915, 0.921)
Low voltage	2066	0.974 (0.973, 0.975)	0.909 (0.905, 0.912)	< 0.001	-0.065	0.635 (0.62, 0.65)	0.35 (0.336, 0.364)	-0.286	0.963 (0.953, 0.972)	0.93 (0.916, 0.943)	-0.033	0.863 (0.86, 0.867)	0.689 (0.685, 0.694)	-0.174
Lead misplacement	0	0.0 (0.0, 0.0)	0.0 (0.0, 0.0)			0.0 (-0.0, 0.0)	0.0 (-0.0, 0.0)		0.0 (0.0, 0.0)	0.0 (0.0, 0.0)		0.0 (0.0, 0.0)	0.0 (0.0, 0.0)
ST depression (anterior - V3-V4)	51	0.988 (0.982, 0.995)	0.98 (0.972, 0.992)	0.19		0.373 (0.289, 0.47)	0.101 (0.068, 0.134)	-0.272	0.922 (0.821, 1.0)	0.884 (0.774, 0.974)		0.979 (0.977, 0.98)	0.973 (0.972, 0.975)	-0.006
Early repolarization	280	0.978 (0.971, 0.985)	0.968 (0.96, 0.975)	0.034		0.549 (0.506, 0.592)	0.45 (0.408, 0.49)	-0.099	0.932 (0.897, 0.963)	0.825 (0.77, 0.876)	-0.107	0.97 (0.968, 0.971)	0.975 (0.974, 0.977)	0.005
ST upslopping	456	0.951 (0.944, 0.958)	0.93 (0.922, 0.939)	< 0.001	-0.021	0.299 (0.273, 0.326)	0.264 (0.237, 0.291)		0.836 (0.795, 0.876)	0.802 (0.758, 0.845)		0.94 (0.938, 0.943)	0.924 (0.921, 0.926)	-0.017
no_qrs	9	1.0 (1.0, 1.0)	1.0 (0.999, 1.0)	0.132		0.851 (0.668, 1.0)	0.695 (0.452, 0.903)		1.0 (1.0, 1.0)	0.32 (0.0, 0.75)	-0.68	0.999 (0.999, 0.999)	1.0 (1.0, 1.0)	0.001
OVERALL	54513	0.994 (0.994, 0.994)	0.993 (0.993, 0.993)	< 0.001	-0.001	0.953 (0.952, 0.954)	0.947 (0.946, 0.947)	-0.006	0.96 (0.959, 0.962)	0.956 (0.954, 0.957)	-0.005	0.971 (0.97, 0.971)	0.964 (0.963, 0.964)	-0.007

## Sheet: Table 16
Supplementary Table 16: Performance of the models on the EPD dataset (N = 373865). When the CI are non-overlapping, the difference is reported in ΔSSL-SL. Prevalence for label groups counts any positive in a member of its class as a positive.
		AUROC				AUPRC			SENSITIVITY			SPECIFICITY
Labels	Count	DeepECG-SL	DeepECG-SSL	DeLong test p-value	ΔSSL-SL	DeepECG-SL	DeepECG-SSL	ΔSSL-SL	DeepECG-SL	DeepECG-SSL	ΔSSL-SL	DeepECG-SL	DeepECG-SSL	ΔSSL-SL
RHYTHM	371665	0.992 (0.992, 0.992)	0.992 (0.992, 0.992)	< 0.001	-0.001	0.944 (0.943, 0.944)	0.945 (0.944, 0.945)	0.001	0.968 (0.967, 0.968)	0.969 (0.969, 0.97)	0.001	0.98 (0.98, 0.98)	0.979 (0.979, 0.979)	-0.001
Ventricular tachycardia	39	0.99 (0.985, 0.997)	0.992 (0.988, 0.996)	0.628		0.353 (0.249, 0.448)	0.27 (0.167, 0.365)		0.672 (0.481, 0.833)	0.62 (0.417, 0.809)		0.999 (0.999, 0.999)	0.998 (0.998, 0.999)	0
Bradycardia	59306	0.991 (0.99, 0.991)	0.989 (0.989, 0.99)	< 0.001	-0.001	0.93 (0.928, 0.932)	0.923 (0.921, 0.925)	-0.007	0.983 (0.982, 0.984)	0.978 (0.977, 0.98)	-0.005	0.97 (0.969, 0.971)	0.966 (0.965, 0.967)	-0.004
Brugada	0	0.0 (0.0, 0.0)	0.0 (0.0, 0.0)			0.0 (-0.0, 0.0)	0.0 (-0.0, 0.0)		0.0 (0.0, 0.0)	0.0 (0.0, 0.0)		0.0 (0.0, 0.0)	0.0 (0.0, 0.0)
Wolff-Parkinson-White (Pre-excitation syndrome)	88	0.979 (0.97, 0.989)	0.963 (0.949, 0.981)	0.054		0.583 (0.508, 0.658)	0.58 (0.51, 0.65)		0.827 (0.733, 0.918)	0.854 (0.757, 0.939)		0.995 (0.995, 0.996)	0.993 (0.993, 0.993)	-0.003
Atrial flutter	759	0.948 (0.942, 0.954)	0.945 (0.939, 0.951)	0.553		0.452 (0.429, 0.477)	0.445 (0.419, 0.471)		0.655 (0.615, 0.695)	0.645 (0.605, 0.683)		0.993 (0.993, 0.994)	0.991 (0.991, 0.991)	-0.002
Ectopic atrial rhythm (< 100 BPM)	2660	0.854 (0.85, 0.858)	0.899 (0.896, 0.902)	< 0.001	0.045	0.059 (0.055, 0.064)	0.114 (0.107, 0.121)	0.055	0.38 (0.359, 0.404)	0.649 (0.627, 0.671)	0.269	0.95 (0.949, 0.951)	0.913 (0.912, 0.914)	-0.037
Atrial tachycardia (>= 100 BPM)	6625	0.98 (0.979, 0.982)	0.976 (0.975, 0.978)	< 0.001	-0.004	0.841 (0.833, 0.848)	0.834 (0.828, 0.841)		0.904 (0.897, 0.913)	0.905 (0.897, 0.913)		0.986 (0.986, 0.987)	0.977 (0.977, 0.978)	-0.009
Sinusal	362146	0.876 (0.874, 0.878)	0.878 (0.875, 0.88)	0.052		0.995 (0.994, 0.995)	0.995 (0.995, 0.995)		0.966 (0.965, 0.966)	0.963 (0.962, 0.963)	-0.003	0.528 (0.517, 0.539)	0.538 (0.527, 0.549)
Ventricular Rhythm	492	0.968 (0.965, 0.973)	0.972 (0.969, 0.975)	0.145		0.118 (0.102, 0.135)	0.102 (0.089, 0.116)		0.51 (0.459, 0.564)	0.638 (0.585, 0.687)	0.128	0.993 (0.993, 0.993)	0.982 (0.981, 0.982)	-0.011
Supraventricular tachycardia	1531	0.872 (0.865, 0.878)	0.861 (0.854, 0.868)	< 0.001		0.083 (0.073, 0.091)	0.067 (0.059, 0.075)		0.425 (0.397, 0.452)	0.495 (0.463, 0.525)	0.069	0.973 (0.972, 0.973)	0.949 (0.948, 0.95)	-0.023
Junctional rhythm	1477	0.87 (0.864, 0.877)	0.876 (0.87, 0.882)	0.04		0.081 (0.074, 0.088)	0.084 (0.075, 0.092)		0.547 (0.517, 0.578)	0.63 (0.602, 0.66)	0.084	0.952 (0.951, 0.953)	0.917 (0.916, 0.918)	-0.035
Regular	347435	0.572 (0.569, 0.575)	0.555 (0.552, 0.557)	< 0.001	-0.017	0.939 (0.938, 0.939)	0.934 (0.933, 0.934)	-0.005	0.987 (0.987, 0.988)	0.984 (0.983, 0.984)	-0.003	0.194 (0.188, 0.2)	0.201 (0.195, 0.207)
Regularly irregular	14110	0.8 (0.797, 0.803)	0.804 (0.801, 0.807)	0.008		0.223 (0.219, 0.227)	0.201 (0.198, 0.204)	-0.022	0.641 (0.632, 0.65)	0.634 (0.624, 0.643)		0.911 (0.91, 0.912)	0.899 (0.898, 0.9)	-0.012
Irregularly irregular	3967	0.989 (0.988, 0.99)	0.988 (0.987, 0.989)	0.237		0.83 (0.821, 0.837)	0.81 (0.801, 0.819)	-0.019	0.946 (0.937, 0.954)	0.941 (0.932, 0.949)		0.951 (0.95, 0.951)	0.95 (0.949, 0.951)
Afib	3635	0.99 (0.988, 0.991)	0.99 (0.988, 0.991)	0.939		0.899 (0.893, 0.906)	0.871 (0.863, 0.879)	-0.028	0.941 (0.933, 0.95)	0.949 (0.94, 0.957)		0.993 (0.993, 0.993)	0.989 (0.989, 0.99)	-0.004
Premature ventricular complex	14709	0.844 (0.841, 0.847)	0.865 (0.863, 0.868)	< 0.001	0.022	0.544 (0.538, 0.55)	0.528 (0.522, 0.535)	-0.016	0.585 (0.575, 0.594)	0.611 (0.601, 0.619)	0.026	0.977 (0.976, 0.978)	0.967 (0.967, 0.968)	-0.01
Premature atrial complex	14142	0.98 (0.98, 0.981)	0.98 (0.979, 0.98)	0.229		0.721 (0.716, 0.726)	0.712 (0.706, 0.717)		0.898 (0.892, 0.904)	0.911 (0.906, 0.917)	0.013	0.954 (0.953, 0.955)	0.946 (0.945, 0.947)	-0.008
CONDUCTION	49080	0.964 (0.963, 0.964)	0.969 (0.968, 0.969)	< 0.001	0.005	0.551 (0.548, 0.553)	0.529 (0.526, 0.532)	-0.022	0.789 (0.785, 0.793)	0.844 (0.841, 0.847)	0.055	0.97 (0.97, 0.97)	0.957 (0.956, 0.957)	-0.014
Left anterior fascicular block	7405	0.9 (0.898, 0.902)	0.985 (0.985, 0.986)	< 0.001	0.086	0.308 (0.301, 0.316)	0.713 (0.707, 0.72)	0.405	0.496 (0.483, 0.51)	0.906 (0.898, 0.914)	0.41	0.96 (0.959, 0.96)	0.956 (0.955, 0.957)	-0.004
Delta wave	88	0.978 (0.97, 0.989)	0.956 (0.938, 0.979)	0.052		0.583 (0.508, 0.658)	0.579 (0.51, 0.647)		0.827 (0.733, 0.918)	0.832 (0.732, 0.917)		0.995 (0.995, 0.996)	0.993 (0.993, 0.993)	-0.002
2nd degree AV block - mobitz 2	290	0.954 (0.946, 0.962)	0.946 (0.937, 0.955)	0.102		0.171 (0.141, 0.2)	0.183 (0.152, 0.214)		0.567 (0.498, 0.636)	0.506 (0.432, 0.574)		0.996 (0.996, 0.996)	0.997 (0.997, 0.997)	0.001
Left bundle branch block	2855	0.921 (0.917, 0.926)	0.905 (0.899, 0.91)	< 0.001	-0.017	0.661 (0.65, 0.672)	0.642 (0.63, 0.654)		0.747 (0.727, 0.765)	0.733 (0.713, 0.751)		0.978 (0.977, 0.978)	0.98 (0.979, 0.98)	0.002
Right bundle branch block	9731	0.983 (0.982, 0.983)	0.981 (0.98, 0.982)	< 0.001		0.81 (0.805, 0.814)	0.8 (0.795, 0.804)	-0.01	0.922 (0.915, 0.928)	0.926 (0.919, 0.932)		0.949 (0.949, 0.95)	0.949 (0.948, 0.95)
Left axis deviation	9951	0.972 (0.971, 0.973)	0.968 (0.967, 0.969)	< 0.001	-0.004	0.705 (0.699, 0.711)	0.507 (0.5, 0.514)	-0.198	0.904 (0.898, 0.911)	0.93 (0.924, 0.936)	0.026	0.945 (0.944, 0.946)	0.914 (0.913, 0.915)	-0.031
Atrial paced	600	0.993 (0.991, 0.995)	0.989 (0.987, 0.992)	0.019		0.339 (0.317, 0.361)	0.354 (0.328, 0.379)		0.917 (0.891, 0.942)	0.842 (0.805, 0.878)	-0.075	0.993 (0.993, 0.993)	0.994 (0.994, 0.995)	0.001
Right axis deviation	1099	0.978 (0.974, 0.982)	0.978 (0.975, 0.982)	0.879		0.29 (0.276, 0.305)	0.233 (0.22, 0.244)	-0.057	0.922 (0.902, 0.941)	0.935 (0.917, 0.952)		0.984 (0.983, 0.984)	0.972 (0.971, 0.973)	-0.012
Left posterior fascicular block	717	0.903 (0.893, 0.914)	0.988 (0.985, 0.99)	< 0.001	0.084	0.408 (0.382, 0.437)	0.398 (0.373, 0.424)		0.776 (0.739, 0.813)	0.92 (0.897, 0.943)	0.144	0.984 (0.984, 0.985)	0.967 (0.966, 0.967)	-0.018
1st degree AV block	11840	0.984 (0.983, 0.985)	0.978 (0.977, 0.979)	< 0.001	-0.006	0.739 (0.733, 0.745)	0.736 (0.73, 0.741)		0.855 (0.848, 0.863)	0.864 (0.857, 0.872)		0.978 (0.977, 0.978)	0.971 (0.97, 0.971)	-0.007
Right superior axis	0	0.0 (0.0, 0.0)	0.0 (0.0, 0.0)			0.0 (-0.0, 0.0)	0.0 (-0.0, 0.0)		0.0 (0.0, 0.0)	0.0 (0.0, 0.0)		0.0 (0.0, 0.0)	0.0 (0.0, 0.0)
Nonspecific intraventricular conduction delay	3137	0.872 (0.868, 0.877)	0.874 (0.87, 0.878)	0.35		0.209 (0.199, 0.221)	0.195 (0.185, 0.205)		0.454 (0.434, 0.476)	0.455 (0.434, 0.477)		0.976 (0.975, 0.977)	0.975 (0.975, 0.976)
Third Degree AV Block	143	0.926 (0.908, 0.945)	0.924 (0.906, 0.944)	0.819		0.351 (0.294, 0.408)	0.377 (0.32, 0.433)		0.712 (0.619, 0.796)	0.798 (0.714, 0.875)		0.969 (0.969, 0.97)	0.947 (0.946, 0.948)	-0.022
2nd degree AV block - mobitz 1	1399	0.749 (0.741, 0.757)	0.767 (0.759, 0.774)	< 0.001	0.018	0.042 (0.034, 0.049)	0.033 (0.029, 0.038)		0.155 (0.133, 0.178)	0.192 (0.169, 0.215)		0.981 (0.981, 0.982)	0.968 (0.967, 0.968)	-0.013
Prolonged QT	11203	0.879 (0.877, 0.881)	0.855 (0.852, 0.857)	< 0.001	-0.025	0.262 (0.257, 0.268)	0.273 (0.266, 0.278)		0.711 (0.701, 0.721)	0.697 (0.687, 0.707)		0.88 (0.878, 0.881)	0.848 (0.847, 0.85)	-0.032
U wave	21	0.953 (0.918, 0.996)	0.941 (0.904, 0.994)	0.289		0.09 (0.046, 0.137)	0.085 (0.035, 0.138)		0.852 (0.636, 1.0)	0.758 (0.5, 0.945)		0.963 (0.962, 0.963)	0.99 (0.989, 0.99)	0.027
LV pacing	3	0.98 (0.998, 0.999)	0.966 (0.0, 1.0)	0.63		0.005 (0.002, 0.007)	0.005 (-0.0, 0.008)		1.0 (1.0, 1.0)	1.0 (1.0, 1.0)		0.997 (0.996, 0.997)	0.996 (0.996, 0.997)
Ventricular paced	758	0.934 (0.926, 0.942)	0.906 (0.896, 0.916)	< 0.001	-0.028	0.42 (0.396, 0.445)	0.486 (0.461, 0.511)	0.066	0.788 (0.751, 0.821)	0.735 (0.7, 0.772)		0.996 (0.996, 0.996)	0.997 (0.996, 0.997)
CHAMBER ENLARGEMENT	23369	0.926 (0.924, 0.927)	0.937 (0.936, 0.938)	< 0.001	0.011	0.294 (0.29, 0.297)	0.292 (0.288, 0.296)		0.604 (0.597, 0.612)	0.765 (0.758, 0.771)	0.16	0.97 (0.97, 0.97)	0.925 (0.925, 0.925)	-0.045
Bi-atrial enlargement	421	0.84 (0.825, 0.855)	0.904 (0.894, 0.915)	< 0.001	0.065	0.111 (0.088, 0.132)	0.065 (0.051, 0.08)	-0.046	0.341 (0.29, 0.398)	0.532 (0.476, 0.589)	0.191	0.994 (0.994, 0.995)	0.976 (0.976, 0.977)	-0.018
Left atrial enlargement	6743	0.926 (0.923, 0.928)	0.903 (0.901, 0.906)	< 0.001	-0.022	0.261 (0.255, 0.268)	0.222 (0.216, 0.229)	-0.039	0.772 (0.761, 0.783)	0.739 (0.726, 0.752)	-0.033	0.931 (0.93, 0.932)	0.905 (0.904, 0.906)	-0.026
Right atrial enlargement	695	0.793 (0.78, 0.805)	0.854 (0.845, 0.863)	< 0.001	0.061	0.198 (0.175, 0.221)	0.042 (0.034, 0.05)	-0.156	0.385 (0.345, 0.429)	0.47 (0.423, 0.514)		0.988 (0.988, 0.988)	0.957 (0.956, 0.958)	-0.031
Left ventricular hypertrophy	17111	0.825 (0.822, 0.827)	0.856 (0.854, 0.858)	< 0.001	0.031	0.334 (0.329, 0.339)	0.335 (0.33, 0.34)		0.486 (0.477, 0.494)	0.645 (0.637, 0.653)	0.159	0.956 (0.955, 0.957)	0.886 (0.885, 0.887)	-0.07
Right ventricular hypertrophy	289	0.969 (0.963, 0.975)	0.952 (0.943, 0.963)	0.011		0.161 (0.133, 0.194)	0.181 (0.151, 0.209)		0.784 (0.727, 0.84)	0.755 (0.694, 0.815)		0.978 (0.977, 0.978)	0.977 (0.976, 0.978)
PERICARDITIS	1200	0.914 (0.908, 0.92)	0.923 (0.918, 0.929)	0.039		0.135 (0.124, 0.145)	0.132 (0.123, 0.142)		0.7 (0.669, 0.729)	0.697 (0.666, 0.729)		0.947 (0.946, 0.947)	0.952 (0.951, 0.953)	0.005
INFARCT, ISCHEMIA	33364	0.868 (0.866, 0.869)	0.863 (0.862, 0.865)	< 0.001	-0.004	0.193 (0.19, 0.196)	0.192 (0.189, 0.195)		0.484 (0.477, 0.49)	0.539 (0.533, 0.545)	0.056	0.963 (0.962, 0.963)	0.934 (0.933, 0.934)	-0.029
Q wave (septal- V1-V2)	3722	0.962 (0.96, 0.964)	0.918 (0.915, 0.922)	< 0.001	-0.043	0.334 (0.325, 0.342)	0.192 (0.185, 0.199)	-0.142	0.847 (0.833, 0.862)	0.755 (0.737, 0.772)	-0.092	0.952 (0.951, 0.953)	0.922 (0.921, 0.923)	-0.03
ST elevation (anterior - V3-V4)	2678	0.808 (0.803, 0.814)	0.765 (0.76, 0.771)	< 0.001	-0.043	0.039 (0.036, 0.042)	0.03 (0.028, 0.033)	-0.009	0.431 (0.409, 0.454)	0.398 (0.375, 0.421)		0.927 (0.926, 0.928)	0.898 (0.897, 0.9)	-0.029
Q wave (posterior - V7-V9)	799	0.971 (0.967, 0.975)	0.968 (0.963, 0.973)	0.253		0.266 (0.245, 0.287)	0.211 (0.194, 0.227)	-0.055	0.876 (0.848, 0.903)	0.895 (0.869, 0.919)		0.97 (0.969, 0.971)	0.948 (0.947, 0.949)	-0.022
Q wave (inferior - II, III, aVF)	9959	0.903 (0.9, 0.905)	0.958 (0.956, 0.959)	< 0.001	0.055	0.561 (0.554, 0.568)	0.562 (0.555, 0.569)		0.67 (0.66, 0.68)	0.873 (0.865, 0.88)	0.203	0.965 (0.964, 0.965)	0.918 (0.917, 0.919)	-0.047
Q wave (anterior - V3-V4)	5931	0.964 (0.962, 0.965)	0.938 (0.936, 0.94)	< 0.001	-0.026	0.437 (0.427, 0.446)	0.305 (0.297, 0.313)	-0.131	0.891 (0.882, 0.901)	0.807 (0.796, 0.819)	-0.084	0.936 (0.935, 0.937)	0.914 (0.913, 0.916)	-0.022
ST elevation (lateral - I, aVL, V5-V6)	1286	0.83 (0.823, 0.838)	0.862 (0.855, 0.868)	< 0.001	0.031	0.073 (0.064, 0.084)	0.094 (0.083, 0.105)		0.381 (0.35, 0.41)	0.365 (0.333, 0.397)		0.956 (0.955, 0.956)	0.975 (0.974, 0.975)	0.019
Q wave (lateral- I, aVL, V5-V6)	1580	0.955 (0.952, 0.958)	0.941 (0.937, 0.946)	< 0.001	-0.013	0.224 (0.211, 0.237)	0.248 (0.234, 0.26)		0.707 (0.68, 0.735)	0.768 (0.743, 0.794)	0.061	0.98 (0.98, 0.981)	0.968 (0.967, 0.969)	-0.013
ST depression (lateral - I, avL, V5-V6)	9286	0.702 (0.699, 0.705)	0.706 (0.702, 0.709)	0.087		0.047 (0.045, 0.048)	0.051 (0.05, 0.052)	0.004	0.099 (0.093, 0.107)	0.207 (0.198, 0.217)	0.108	0.953 (0.952, 0.954)	0.92 (0.919, 0.921)	-0.033
Acute MI	811	0.888 (0.88, 0.896)	0.872 (0.864, 0.88)	< 0.001	-0.016	0.094 (0.08, 0.107)	0.055 (0.045, 0.065)	-0.039	0.527 (0.486, 0.569)	0.544 (0.505, 0.586)		0.956 (0.955, 0.956)	0.932 (0.931, 0.933)	-0.023
ST elevation (septal - V1-V2)	1218	0.848 (0.841, 0.856)	0.818 (0.811, 0.826)	< 0.001	-0.03	0.027 (0.025, 0.029)	0.018 (0.016, 0.019)	-0.009	0.521 (0.487, 0.555)	0.533 (0.501, 0.569)		0.941 (0.941, 0.942)	0.885 (0.884, 0.887)	-0.056
ST elevation (inferior - II, III, aVF)	3705	0.834 (0.83, 0.838)	0.835 (0.831, 0.838)	0.894		0.085 (0.08, 0.09)	0.07 (0.065, 0.074)	-0.016	0.256 (0.239, 0.273)	0.233 (0.217, 0.249)		0.963 (0.962, 0.963)	0.966 (0.965, 0.967)	0.003
ST elevation (posterior - V7-V8-V9)	177	0.928 (0.917, 0.941)	0.917 (0.905, 0.929)	0.074		0.029 (0.021, 0.037)	0.027 (0.016, 0.039)		0.322 (0.245, 0.403)	0.282 (0.208, 0.364)		0.995 (0.994, 0.995)	0.993 (0.993, 0.993)	-0.002
ST depression (inferior - II, III, aVF)	1953	0.618 (0.61, 0.626)	0.697 (0.691, 0.703)	< 0.001	0.079	0.009 (0.008, 0.01)	0.011 (0.01, 0.012)	0.002	0.129 (0.11, 0.147)	0.183 (0.163, 0.204)	0.054	0.931 (0.93, 0.932)	0.905 (0.904, 0.907)	-0.026
ST depression (anterior - V3-V4)	2239	0.75 (0.743, 0.757)	0.749 (0.743, 0.755)	0.721		0.017 (0.016, 0.018)	0.015 (0.014, 0.015)	-0.002	0.105 (0.091, 0.121)	0.181 (0.163, 0.2)	0.076	0.969 (0.968, 0.97)	0.938 (0.937, 0.939)	-0.031
OTHER	342018	0.967 (0.966, 0.967)	0.967 (0.967, 0.967)	< 0.001	0.001	0.795 (0.794, 0.796)	0.79 (0.789, 0.79)	-0.005	0.875 (0.874, 0.876)	0.891 (0.89, 0.892)	0.016	0.943 (0.943, 0.943)	0.923 (0.922, 0.923)	-0.02
ST downslopping	12293	0.887 (0.885, 0.889)	0.881 (0.88, 0.883)	< 0.001	-0.006	0.23 (0.226, 0.234)	0.211 (0.207, 0.215)	-0.019	0.604 (0.593, 0.614)	0.609 (0.598, 0.619)		0.92 (0.919, 0.921)	0.912 (0.911, 0.913)	-0.008
ST depression (septal- V1-V2)	647	0.567 (0.552, 0.582)	0.628 (0.616, 0.64)	< 0.001	0.061	0.002 (0.002, 0.002)	0.003 (0.002, 0.003)	0	0.051 (0.032, 0.072)	0.126 (0.095, 0.157)	0.074	0.941 (0.94, 0.942)	0.908 (0.907, 0.909)	-0.033
R/S ratio in V1-V2 >1	388	0.83 (0.815, 0.845)	0.775 (0.759, 0.793)	< 0.001	-0.055	0.008 (0.007, 0.009)	0.006 (0.005, 0.007)	-0.002	0.332 (0.276, 0.391)	0.307 (0.253, 0.366)		0.977 (0.976, 0.977)	0.968 (0.968, 0.969)	-0.008
RV1 + SV6 > 11 mm	5	0.995 (0.994, 0.999)	0.972 (0.949, 0.996)	0.223		0.005 (0.001, 0.008)	0.005 (0.0, 0.012)		1.0 (1.0, 1.0)	0.802 (0.0, 1.0)		0.982 (0.981, 0.982)	0.965 (0.965, 0.966)	-0.017
Polymorph	43	0.959 (0.95, 0.97)	0.917 (0.893, 0.947)	0.051	-0.042	0.004 (0.002, 0.006)	0.002 (0.002, 0.003)		0.766 (0.6, 0.905)	0.721 (0.555, 0.871)		0.947 (0.947, 0.948)	0.918 (0.917, 0.919)	-0.03
rSR' in V1-V2	7600	0.871 (0.869, 0.873)	0.896 (0.894, 0.898)	< 0.001	0.025	0.117 (0.114, 0.12)	0.142 (0.139, 0.145)	0.025	0.474 (0.46, 0.487)	0.572 (0.559, 0.585)	0.098	0.946 (0.945, 0.946)	0.943 (0.942, 0.944)	-0.003
QRS complex negative in III	3679	0.891 (0.888, 0.895)	0.864 (0.86, 0.868)	< 0.001	-0.027	0.176 (0.169, 0.183)	0.146 (0.139, 0.153)	-0.03	0.738 (0.722, 0.756)	0.733 (0.715, 0.75)		0.887 (0.886, 0.888)	0.84 (0.839, 0.842)	-0.047
qRS in V5-V6-I, aVL	534	0.98 (0.979, 0.983)	0.979 (0.976, 0.982)	0.228		0.06 (0.054, 0.066)	0.058 (0.052, 0.063)		0.97 (0.953, 0.986)	0.968 (0.95, 0.986)		0.924 (0.924, 0.925)	0.931 (0.93, 0.932)	0.006
QS complex in V1-V2-V3	435	0.996 (0.995, 0.997)	0.995 (0.994, 0.996)	0.113		0.474 (0.441, 0.506)	0.466 (0.431, 0.503)		0.948 (0.921, 0.972)	0.961 (0.939, 0.982)		0.98 (0.98, 0.981)	0.972 (0.972, 0.973)	-0.008
R complex in V5-V6	86	0.83 (0.799, 0.868)	0.827 (0.794, 0.861)	0.791		0.004 (0.003, 0.005)	0.003 (0.002, 0.004)		0.334 (0.215, 0.46)	0.347 (0.224, 0.464)		0.984 (0.984, 0.985)	0.988 (0.988, 0.988)	0.004
RaVL > 11 mm	1601	0.955 (0.953, 0.957)	0.866 (0.861, 0.871)	< 0.001	-0.089	0.094 (0.088, 0.099)	0.025 (0.023, 0.026)	-0.069	0.631 (0.603, 0.66)	0.523 (0.492, 0.554)	-0.108	0.968 (0.967, 0.968)	0.911 (0.91, 0.912)	-0.056
T wave inversion (septal- V1-V2)	6427	0.817 (0.815, 0.821)	0.812 (0.808, 0.815)	0.005		0.066 (0.064, 0.067)	0.069 (0.067, 0.071)		0.584 (0.568, 0.597)	0.644 (0.63, 0.658)	0.06	0.845 (0.843, 0.846)	0.812 (0.81, 0.813)	-0.033
SV1 + RV5 or RV6 > 35 mm	1013	0.96 (0.958, 0.963)	0.905 (0.9, 0.91)	< 0.001	-0.055	0.06 (0.056, 0.065)	0.032 (0.029, 0.035)	-0.028	0.769 (0.739, 0.8)	0.736 (0.703, 0.769)		0.954 (0.953, 0.955)	0.885 (0.884, 0.887)	-0.069
T wave inversion (inferior - II, III, aVF)	19785	0.6 (0.598, 0.603)	0.713 (0.71, 0.715)	< 0.001	0.112	0.081 (0.08, 0.082)	0.118 (0.117, 0.12)	0.037	0.21 (0.204, 0.217)	0.363 (0.355, 0.371)	0.152	0.894 (0.893, 0.895)	0.873 (0.872, 0.874)	-0.021
Monomorph	330488	0.585 (0.583, 0.587)	0.576 (0.574, 0.578)	< 0.001	-0.009	0.906 (0.905, 0.907)	0.903 (0.902, 0.904)	-0.003	0.976 (0.975, 0.977)	0.964 (0.963, 0.965)	-0.012	0.109 (0.106, 0.113)	0.132 (0.128, 0.136)	0.022
T wave inversion (anterior - V3-V4)	19967	0.758 (0.756, 0.76)	0.782 (0.78, 0.784)	< 0.001	0.024	0.169 (0.166, 0.172)	0.174 (0.171, 0.177)		0.331 (0.323, 0.339)	0.372 (0.364, 0.381)	0.041	0.924 (0.923, 0.925)	0.904 (0.903, 0.905)	-0.019
T wave inversion (lateral -I, aVL, V5-V6)	11176	0.857 (0.854, 0.859)	0.863 (0.86, 0.865)	< 0.001	0.006	0.225 (0.22, 0.23)	0.23 (0.225, 0.235)		0.566 (0.555, 0.577)	0.626 (0.615, 0.636)	0.06	0.908 (0.907, 0.909)	0.895 (0.894, 0.896)	-0.013
Low voltage	18313	0.958 (0.957, 0.959)	0.878 (0.876, 0.879)	< 0.001	-0.08	0.5 (0.495, 0.505)	0.31 (0.306, 0.314)	-0.19	0.959 (0.956, 0.962)	0.896 (0.891, 0.902)	-0.063	0.84 (0.839, 0.842)	0.673 (0.672, 0.675)	-0.167
Lead misplacement	545	0.862 (0.849, 0.875)	0.856 (0.841, 0.87)	< 0.001		0.132 (0.116, 0.147)	0.119 (0.106, 0.133)		0.45 (0.398, 0.5)	0.308 (0.26, 0.354)	-0.142	0.997 (0.997, 0.997)	0.998 (0.998, 0.998)	0.001
ST depression (anterior - V3-V4)	2239	0.75 (0.743, 0.757)	0.749 (0.743, 0.755)	0.721		0.017 (0.016, 0.018)	0.015 (0.014, 0.015)	-0.002	0.105 (0.091, 0.121)	0.181 (0.163, 0.2)	0.076	0.969 (0.968, 0.97)	0.938 (0.937, 0.939)	-0.031
Early repolarization	3303	0.76 (0.755, 0.766)	0.708 (0.702, 0.713)	< 0.001	-0.053	0.07 (0.065, 0.075)	0.045 (0.042, 0.048)	-0.025	0.317 (0.299, 0.336)	0.28 (0.261, 0.298)	-0.037	0.951 (0.95, 0.952)	0.939 (0.938, 0.94)	-0.012
ST upslopping	3055	0.864 (0.86, 0.868)	0.812 (0.807, 0.818)	< 0.001	-0.051	0.135 (0.128, 0.142)	0.162 (0.153, 0.172)	0.027	0.522 (0.501, 0.542)	0.548 (0.526, 0.569)		0.943 (0.942, 0.943)	0.882 (0.88, 0.883)	-0.061
no_qrs	9	1.0 (1.0, 1.0)	0.999 (0.999, 1.0)	0.084	-0.001	0.112 (0.07, 0.152)	0.054 (0.024, 0.082)		1.0 (1.0, 1.0)	0.341 (0.0, 0.75)	-0.659	0.999 (0.999, 0.999)	1.0 (1.0, 1.0)	0.001
OVERALL	372774	0.98 (0.98, 0.98)	0.981 (0.981, 0.981)	< 0.001	0	0.862 (0.861, 0.862)	0.863 (0.862, 0.863)		0.91 (0.91, 0.911)	0.922 (0.922, 0.923)	0.012	0.964 (0.964, 0.964)	0.951 (0.951, 0.952)	-0.013

## Sheet: Table 17
Supplementary Table 17: Performance of the models on the UW dataset (N = 63838). When the CI are non-overlapping, the difference is reported in ΔSSL-SL. Prevalence for label groups counts any positive in a member of its class as a positive.
		AUROC				AUPRC			SENSITIVITY			SPECIFICITY
Labels	Count	DeepECG-SL	DeepECG-SSL	DeLong test p-value	ΔSSL-SL	DeepECG-SL	DeepECG-SSL	ΔSSL-SL	DeepECG-SL	DeepECG-SSL	ΔSSL-SL	DeepECG-SL	DeepECG-SSL	ΔSSL-SL
RHYTHM	61847	0.993 (0.993, 0.993)	0.992 (0.992, 0.992)	< 0.001	-0.001	0.975 (0.975, 0.976)	0.974 (0.973, 0.974)	-0.001	0.961 (0.96, 0.963)	0.963 (0.961, 0.964)		0.97 (0.969, 0.97)	0.968 (0.968, 0.969)	-0.002
Ventricular tachycardia	27	0.997 (0.995, 0.999)	0.998 (0.997, 0.999)	0.515		0.291 (0.177, 0.376)	0.174 (0.127, 0.219)		0.924 (0.785, 1.0)	0.964 (0.857, 1.0)		0.984 (0.983, 0.985)	0.978 (0.976, 0.979)	-0.006
Bradycardia	7784	0.998 (0.998, 0.998)	0.997 (0.997, 0.997)	< 0.001	-0.001	0.986 (0.985, 0.988)	0.982 (0.98, 0.984)	-0.004	0.987 (0.983, 0.99)	0.983 (0.98, 0.986)		0.978 (0.976, 0.979)	0.971 (0.969, 0.973)	-0.007
Brugada	4	0.972 (0.95, 0.998)	0.967 (0.939, 0.993)	0.817		0.023 (0.001, 0.052)	0.168 (0.0, 0.5)		0.49 (0.0, 1.0)	0.248 (0.0, 1.0)		0.995 (0.994, 0.996)	1.0 (1.0, 1.0)	0.005
Wolff-Parkinson-White (Pre-excitation syndrome)	78	0.944 (0.921, 0.972)	0.94 (0.915, 0.969)	0.569		0.624 (0.543, 0.702)	0.586 (0.511, 0.661)		0.833 (0.738, 0.922)	0.859 (0.763, 0.942)		0.965 (0.963, 0.967)	0.971 (0.97, 0.973)	0.006
Atrial flutter	1223	0.974 (0.971, 0.978)	0.97 (0.967, 0.974)	0.006		0.748 (0.733, 0.763)	0.765 (0.75, 0.781)		0.922 (0.903, 0.939)	0.902 (0.882, 0.921)		0.946 (0.944, 0.948)	0.955 (0.953, 0.956)	0.009
Ectopic atrial rhythm (< 100 BPM)	501	0.938 (0.929, 0.947)	0.925 (0.916, 0.937)	< 0.001		0.396 (0.362, 0.428)	0.429 (0.398, 0.46)		0.853 (0.817, 0.888)	0.874 (0.839, 0.906)		0.898 (0.895, 0.901)	0.837 (0.833, 0.84)	-0.062
Atrial tachycardia (>= 100 BPM)	10111	0.989 (0.988, 0.99)	0.988 (0.987, 0.989)	< 0.001		0.973 (0.971, 0.974)	0.969 (0.968, 0.971)		0.971 (0.967, 0.975)	0.971 (0.968, 0.975)		0.958 (0.955, 0.96)	0.948 (0.946, 0.95)	-0.01
Sinusal	46551	0.989 (0.988, 0.989)	0.985 (0.984, 0.985)	< 0.001	-0.004	0.996 (0.996, 0.996)	0.994 (0.994, 0.994)	-0.002	0.96 (0.958, 0.962)	0.952 (0.95, 0.955)	-0.007	0.957 (0.953, 0.96)	0.933 (0.928, 0.937)	-0.024
Ventricular Rhythm	2507	0.996 (0.995, 0.997)	0.995 (0.995, 0.996)	0.006		0.935 (0.928, 0.942)	0.911 (0.903, 0.92)	-0.024	0.972 (0.965, 0.979)	0.984 (0.978, 0.989)		0.98 (0.979, 0.981)	0.952 (0.95, 0.954)	-0.028
Supraventricular tachycardia	446	0.935 (0.927, 0.944)	0.937 (0.93, 0.945)	0.541		0.398 (0.364, 0.427)	0.399 (0.367, 0.43)		0.811 (0.767, 0.856)	0.86 (0.818, 0.899)		0.904 (0.902, 0.907)	0.865 (0.862, 0.868)	-0.039
Junctional rhythm	472	0.944 (0.936, 0.952)	0.938 (0.929, 0.947)	0.049		0.46 (0.427, 0.489)	0.443 (0.411, 0.477)		0.877 (0.84, 0.913)	0.873 (0.839, 0.906)		0.884 (0.881, 0.887)	0.887 (0.884, 0.89)
Regular	53928	0.985 (0.984, 0.985)	0.983 (0.982, 0.984)	< 0.001	-0.002	0.997 (0.997, 0.997)	0.996 (0.996, 0.997)	0	0.969 (0.968, 0.971)	0.963 (0.961, 0.965)	-0.006	0.846 (0.837, 0.854)	0.87 (0.863, 0.878)	0.025
Regularly irregular	2992	0.99 (0.989, 0.99)	0.988 (0.987, 0.989)	0.011		0.866 (0.858, 0.873)	0.858 (0.851, 0.865)		0.975 (0.968, 0.982)	0.975 (0.968, 0.981)		0.926 (0.923, 0.928)	0.917 (0.914, 0.919)	-0.009
Irregularly irregular	5761	0.989 (0.988, 0.99)	0.988 (0.987, 0.989)	0.155		0.935 (0.932, 0.939)	0.933 (0.929, 0.937)		0.959 (0.953, 0.965)	0.963 (0.957, 0.968)		0.928 (0.926, 0.931)	0.92 (0.918, 0.923)	-0.008
Afib	5795	0.995 (0.994, 0.995)	0.993 (0.993, 0.994)	< 0.001		0.965 (0.963, 0.968)	0.958 (0.956, 0.962)	-0.007	0.96 (0.954, 0.966)	0.96 (0.953, 0.966)		0.973 (0.972, 0.975)	0.969 (0.968, 0.971)	-0.004
Premature ventricular complex	4939	0.97 (0.968, 0.972)	0.969 (0.968, 0.971)	0.745		0.85 (0.844, 0.857)	0.837 (0.83, 0.844)	-0.014	0.921 (0.911, 0.93)	0.913 (0.905, 0.922)		0.938 (0.936, 0.94)	0.95 (0.948, 0.952)	0.012
Premature atrial complex	6024	0.893 (0.89, 0.896)	0.893 (0.89, 0.897)	0.975		0.677 (0.669, 0.684)	0.693 (0.685, 0.701)	0.016	0.767 (0.754, 0.78)	0.778 (0.766, 0.79)		0.929 (0.926, 0.932)	0.927 (0.925, 0.93)
CONDUCTION	25600	0.98 (0.98, 0.981)	0.979 (0.978, 0.979)	< 0.001	-0.002	0.763 (0.76, 0.766)	0.735 (0.732, 0.739)	-0.028	0.93 (0.927, 0.933)	0.929 (0.925, 0.932)		0.936 (0.935, 0.937)	0.928 (0.927, 0.929)	-0.008
Left anterior fascicular block	2221	0.961 (0.958, 0.964)	0.964 (0.961, 0.966)	0.04		0.679 (0.666, 0.693)	0.645 (0.631, 0.659)	-0.034	0.886 (0.87, 0.902)	0.908 (0.894, 0.922)		0.919 (0.916, 0.921)	0.892 (0.889, 0.895)	-0.027
Delta wave	79	0.945 (0.921, 0.973)	0.935 (0.91, 0.963)	0.224		0.62 (0.54, 0.697)	0.587 (0.515, 0.66)		0.835 (0.741, 0.924)	0.835 (0.732, 0.92)		0.965 (0.963, 0.967)	0.973 (0.972, 0.975)	0.008
2nd degree AV block - mobitz 2	590	0.995 (0.995, 0.996)	0.994 (0.993, 0.995)	0.199		0.747 (0.721, 0.771)	0.739 (0.713, 0.767)		0.985 (0.972, 0.995)	0.96 (0.938, 0.978)		0.96 (0.958, 0.962)	0.975 (0.973, 0.976)	0.015
Left bundle branch block	2366	0.982 (0.98, 0.984)	0.978 (0.975, 0.98)	< 0.001	-0.004	0.858 (0.85, 0.867)	0.843 (0.834, 0.852)		0.946 (0.933, 0.957)	0.932 (0.919, 0.945)		0.933 (0.931, 0.936)	0.939 (0.937, 0.942)	0.006
Right bundle branch block	6131	0.979 (0.977, 0.98)	0.977 (0.976, 0.979)	0.018		0.907 (0.902, 0.911)	0.897 (0.893, 0.902)		0.948 (0.942, 0.954)	0.937 (0.93, 0.945)		0.929 (0.927, 0.932)	0.927 (0.924, 0.929)
Left axis deviation	5394	0.958 (0.956, 0.96)	0.961 (0.96, 0.963)	< 0.001		0.74 (0.733, 0.748)	0.727 (0.718, 0.735)		0.941 (0.933, 0.948)	0.948 (0.942, 0.955)		0.845 (0.841, 0.848)	0.864 (0.861, 0.868)	0.019
Atrial paced	754	0.986 (0.984, 0.988)	0.983 (0.981, 0.985)	0.011		0.521 (0.496, 0.547)	0.48 (0.456, 0.506)		0.91 (0.887, 0.935)	0.864 (0.834, 0.893)		0.971 (0.969, 0.973)	0.974 (0.972, 0.975)
Right axis deviation	2066	0.982 (0.98, 0.984)	0.98 (0.978, 0.982)	0.017		0.685 (0.67, 0.7)	0.647 (0.632, 0.662)	-0.038	0.957 (0.947, 0.967)	0.962 (0.951, 0.972)		0.94 (0.938, 0.942)	0.918 (0.916, 0.921)	-0.022
Left posterior fascicular block	268	0.926 (0.913, 0.94)	0.94 (0.929, 0.952)	0.021		0.323 (0.282, 0.364)	0.266 (0.229, 0.302)		0.813 (0.757, 0.869)	0.863 (0.813, 0.91)		0.933 (0.931, 0.936)	0.922 (0.92, 0.925)	-0.011
1st degree AV block	4446	0.974 (0.972, 0.976)	0.973 (0.971, 0.975)	0.109		0.882 (0.876, 0.888)	0.873 (0.868, 0.879)		0.88 (0.868, 0.892)	0.892 (0.881, 0.903)		0.972 (0.97, 0.973)	0.959 (0.957, 0.961)	-0.013
Right superior axis	0	0.0 (0.0, 0.0)	0.0 (0.0, 0.0)			0.0 (-0.0, 0.0)	0.0 (-0.0, 0.0)		0.0 (0.0, 0.0)	0.0 (0.0, 0.0)		0.0 (0.0, 0.0)	0.0 (0.0, 0.0)
Nonspecific intraventricular conduction delay	1155	0.945 (0.941, 0.949)	0.936 (0.931, 0.941)	< 0.001		0.371 (0.352, 0.393)	0.313 (0.296, 0.331)	-0.058	0.853 (0.829, 0.877)	0.854 (0.83, 0.878)		0.904 (0.901, 0.907)	0.889 (0.887, 0.892)	-0.014
Third Degree AV Block	108	0.97 (0.96, 0.982)	0.977 (0.969, 0.988)	0.059		0.349 (0.284, 0.419)	0.397 (0.325, 0.459)		0.926 (0.864, 0.977)	0.972 (0.93, 1.0)		0.886 (0.883, 0.889)	0.874 (0.87, 0.877)	-0.012
2nd degree AV block - mobitz 1	392	0.972 (0.966, 0.979)	0.971 (0.965, 0.979)	0.769		0.549 (0.514, 0.585)	0.531 (0.494, 0.569)		0.934 (0.905, 0.961)	0.932 (0.899, 0.962)		0.92 (0.917, 0.923)	0.91 (0.908, 0.913)	-0.01
Prolonged QT	6025	0.928 (0.925, 0.93)	0.92 (0.918, 0.923)	< 0.001	-0.007	0.677 (0.669, 0.685)	0.68 (0.673, 0.688)		0.88 (0.87, 0.89)	0.88 (0.87, 0.89)		0.828 (0.824, 0.832)	0.801 (0.797, 0.804)	-0.027
U wave	0	0.0 (0.0, 0.0)	0.0 (0.0, 0.0)			0.0 (-0.0, 0.0)	0.0 (-0.0, 0.0)		0.0 (0.0, 0.0)	0.0 (0.0, 0.0)		0.0 (0.0, 0.0)	0.0 (0.0, 0.0)
LV pacing	143	0.989 (0.988, 0.99)	0.988 (0.987, 0.989)	0.274		0.119 (0.1, 0.137)	0.106 (0.088, 0.122)		0.993 (0.974, 1.0)	0.993 (0.97, 1.0)		0.964 (0.962, 0.966)	0.964 (0.962, 0.966)
Ventricular paced	2162	0.983 (0.981, 0.985)	0.984 (0.983, 0.986)	0.13		0.734 (0.72, 0.748)	0.746 (0.733, 0.761)		0.918 (0.904, 0.932)	0.898 (0.883, 0.913)		0.977 (0.975, 0.978)	0.986 (0.985, 0.987)	0.009
CHAMBER ENLARGEMENT	10417	0.975 (0.973, 0.976)	0.95 (0.949, 0.952)	< 0.001	-0.024	0.774 (0.769, 0.779)	0.588 (0.582, 0.594)	-0.186	0.95 (0.945, 0.955)	0.85 (0.843, 0.858)	-0.099	0.91 (0.909, 0.912)	0.914 (0.912, 0.915)	0.003
Bi-atrial enlargement	316	0.99 (0.986, 0.994)	0.967 (0.962, 0.973)	< 0.001	-0.022	0.708 (0.677, 0.74)	0.316 (0.279, 0.351)	-0.392	0.971 (0.948, 0.991)	0.891 (0.851, 0.93)	-0.08	0.927 (0.924, 0.929)	0.914 (0.911, 0.916)	-0.013
Left atrial enlargement	4107	0.982 (0.98, 0.983)	0.948 (0.946, 0.95)	< 0.001	-0.034	0.84 (0.833, 0.847)	0.633 (0.623, 0.643)	-0.207	0.981 (0.976, 0.986)	0.88 (0.868, 0.892)	-0.101	0.848 (0.845, 0.852)	0.884 (0.881, 0.887)	0.036
Right atrial enlargement	872	0.89 (0.88, 0.899)	0.848 (0.838, 0.858)	< 0.001	-0.042	0.505 (0.481, 0.528)	0.241 (0.22, 0.263)	-0.264	0.764 (0.729, 0.798)	0.617 (0.577, 0.656)	-0.148	0.889 (0.886, 0.892)	0.922 (0.92, 0.925)	0.033
Left ventricular hypertrophy	5905	0.979 (0.978, 0.98)	0.915 (0.913, 0.918)	< 0.001	-0.064	0.837 (0.83, 0.843)	0.635 (0.626, 0.643)	-0.202	0.984 (0.98, 0.988)	0.761 (0.747, 0.773)	-0.223	0.819 (0.815, 0.822)	0.902 (0.899, 0.905)	0.084
Right ventricular hypertrophy	508	0.969 (0.965, 0.975)	0.971 (0.967, 0.975)	0.546		0.526 (0.494, 0.556)	0.475 (0.443, 0.506)		0.901 (0.871, 0.931)	0.9 (0.867, 0.929)		0.92 (0.917, 0.922)	0.914 (0.911, 0.917)	-0.006
PERICARDITIS	392	0.978 (0.974, 0.983)	0.967 (0.961, 0.973)	< 0.001	-0.011	0.332 (0.296, 0.362)	0.331 (0.3, 0.364)		0.956 (0.93, 0.979)	0.86 (0.818, 0.901)	-0.096	0.917 (0.914, 0.919)	0.958 (0.956, 0.96)	0.041
INFARCT, ISCHEMIA	7719	0.973 (0.972, 0.973)	0.972 (0.971, 0.973)	0.077		0.344 (0.337, 0.35)	0.32 (0.313, 0.326)	-0.024	0.926 (0.919, 0.932)	0.939 (0.933, 0.946)	0.013	0.919 (0.918, 0.92)	0.9 (0.898, 0.901)	-0.02
Q wave (septal- V1-V2)	2902	0.965 (0.962, 0.967)	0.948 (0.945, 0.95)	< 0.001	-0.017	0.626 (0.613, 0.639)	0.521 (0.508, 0.534)	-0.105	0.928 (0.916, 0.939)	0.922 (0.909, 0.933)		0.91 (0.907, 0.912)	0.841 (0.838, 0.844)	-0.069
ST elevation (anterior - V3-V4)	150	0.967 (0.96, 0.974)	0.935 (0.923, 0.949)	< 0.001	-0.032	0.141 (0.111, 0.173)	0.134 (0.103, 0.164)		0.928 (0.882, 0.973)	0.817 (0.738, 0.89)		0.875 (0.872, 0.878)	0.905 (0.902, 0.907)	0.029
Q wave (posterior - V7-V9)	177	0.972 (0.965, 0.98)	0.97 (0.963, 0.981)	0.678		0.293 (0.248, 0.336)	0.261 (0.216, 0.306)		0.887 (0.826, 0.94)	0.882 (0.825, 0.935)		0.95 (0.948, 0.952)	0.941 (0.938, 0.943)	-0.009
Q wave (inferior - II, III, aVF)	1424	0.945 (0.943, 0.947)	0.941 (0.939, 0.944)	0.034		0.232 (0.22, 0.244)	0.219 (0.208, 0.23)		0.924 (0.907, 0.939)	0.92 (0.904, 0.936)		0.866 (0.863, 0.869)	0.862 (0.859, 0.865)
Q wave (anterior - V3-V4)	3409	0.95 (0.948, 0.952)	0.933 (0.931, 0.935)	< 0.001	-0.017	0.488 (0.475, 0.499)	0.434 (0.422, 0.445)	-0.054	0.879 (0.865, 0.892)	0.911 (0.9, 0.922)	0.032	0.9 (0.897, 0.903)	0.827 (0.823, 0.831)	-0.073
ST elevation (lateral - I, aVL, V5-V6)	130	0.981 (0.977, 0.986)	0.982 (0.978, 0.987)	0.807		0.183 (0.145, 0.221)	0.188 (0.151, 0.228)		0.938 (0.885, 0.987)	0.915 (0.852, 0.966)		0.92 (0.918, 0.923)	0.944 (0.942, 0.946)	0.023
Q wave (lateral- I, aVL, V5-V6)	589	0.956 (0.952, 0.961)	0.966 (0.963, 0.97)	< 0.001	0.01	0.201 (0.182, 0.219)	0.258 (0.238, 0.28)	0.058	0.887 (0.851, 0.916)	0.935 (0.912, 0.957)		0.906 (0.903, 0.909)	0.894 (0.891, 0.897)	-0.012
ST depression (lateral - I, avL, V5-V6)	51	0.948 (0.935, 0.963)	0.942 (0.926, 0.961)	0.521		0.013 (0.01, 0.016)	0.015 (0.011, 0.019)		0.922 (0.821, 1.0)	0.899 (0.788, 0.979)		0.876 (0.873, 0.879)	0.857 (0.853, 0.86)	-0.02
Acute MI	537	0.982 (0.98, 0.985)	0.975 (0.972, 0.979)	0.004	-0.007	0.516 (0.486, 0.546)	0.5 (0.47, 0.53)		0.955 (0.933, 0.974)	0.924 (0.896, 0.948)		0.907 (0.905, 0.91)	0.922 (0.919, 0.925)	0.015
ST elevation (septal - V1-V2)	82	0.951 (0.938, 0.964)	0.917 (0.896, 0.941)	0.048		0.087 (0.059, 0.116)	0.111 (0.07, 0.151)		0.828 (0.727, 0.918)	0.753 (0.636, 0.86)		0.903 (0.901, 0.906)	0.887 (0.884, 0.89)	-0.016
ST elevation (inferior - II, III, aVF)	222	0.983 (0.979, 0.989)	0.975 (0.971, 0.981)	0.021		0.411 (0.368, 0.457)	0.399 (0.352, 0.447)		0.964 (0.933, 0.988)	0.883 (0.831, 0.933)	-0.081	0.898 (0.895, 0.901)	0.926 (0.923, 0.928)	0.028
ST elevation (posterior - V7-V8-V9)	3	0.932 (0.0, 0.987)	0.841 (0.0, 0.981)	0.34		0.001 (-0.0, 0.002)	0.001 (-0.0, 0.002)		0.35 (0.0, 1.0)	0.66 (0.0, 1.0)		0.965 (0.963, 0.966)	0.973 (0.971, 0.974)	0.008
ST depression (inferior - II, III, aVF)	28	0.963 (0.948, 0.982)	0.944 (0.918, 0.983)	0.585		0.02 (0.013, 0.026)	0.04 (0.021, 0.058)		0.859 (0.681, 1.0)	0.857 (0.667, 1.0)		0.887 (0.883, 0.89)	0.903 (0.901, 0.906)	0.017
ST depression (anterior - V3-V4)	0	0.0 (0.0, 0.0)	0.0 (0.0, 0.0)			0.0 (-0.0, 0.0)	0.0 (-0.0, 0.0)		0.0 (0.0, 0.0)	0.0 (0.0, 0.0)		0.0 (0.0, 0.0)	0.0 (0.0, 0.0)
OTHER	56938	0.987 (0.987, 0.987)	0.987 (0.987, 0.987)	0.532		0.891 (0.89, 0.892)	0.897 (0.895, 0.898)	0.005	0.971 (0.969, 0.972)	0.973 (0.971, 0.974)		0.885 (0.884, 0.886)	0.876 (0.875, 0.877)	-0.009
ST downslopping	4040	0.924 (0.921, 0.926)	0.905 (0.902, 0.908)	< 0.001	-0.019	0.52 (0.51, 0.53)	0.435 (0.424, 0.446)	-0.085	0.873 (0.861, 0.886)	0.775 (0.76, 0.79)	-0.098	0.824 (0.821, 0.828)	0.867 (0.863, 0.87)	0.042
ST depression (septal- V1-V2)	1	0.683 (0.0, 0.97)	0.646 (0.0, 0.943)			0.001 (-0.0, 0.001)	0.0 (-0.0, 0.0)		1.0 (1.0, 1.0)	1.0 (1.0, 1.0)		0.915 (0.912, 0.918)	0.909 (0.907, 0.912)	-0.005
R/S ratio in V1-V2 >1	0	0.0 (0.0, 0.0)	0.0 (0.0, 0.0)			0.0 (-0.0, 0.0)	0.0 (-0.0, 0.0)		0.0 (0.0, 0.0)	0.0 (0.0, 0.0)		0.0 (0.0, 0.0)	0.0 (0.0, 0.0)
RV1 + SV6 > 11 mm	0	0.0 (0.0, 0.0)	0.0 (0.0, 0.0)			0.0 (-0.0, 0.0)	0.0 (-0.0, 0.0)		0.0 (0.0, 0.0)	0.0 (0.0, 0.0)		0.0 (0.0, 0.0)	0.0 (0.0, 0.0)
Polymorph	0	0.0 (0.0, 0.0)	0.0 (0.0, 0.0)			0.0 (-0.0, 0.0)	0.0 (-0.0, 0.0)		0.0 (0.0, 0.0)	0.0 (0.0, 0.0)		0.0 (0.0, 0.0)	0.0 (0.0, 0.0)
rSR' in V1-V2	4	0.952 (0.941, 0.978)	0.934 (0.9, 0.968)	0.15		0.001 (0.0, 0.002)	0.001 (0.0, 0.001)		1.0 (1.0, 1.0)	1.0 (1.0, 1.0)		0.89 (0.887, 0.892)	0.883 (0.88, 0.886)	-0.007
QRS complex negative in III	18	0.867 (0.848, 0.888)	0.745 (0.672, 0.828)	0.023	-0.122	0.001 (0.001, 0.001)	0.001 (0.0, 0.001)		1.0 (1.0, 1.0)	0.719 (0.444, 1.0)		0.741 (0.737, 0.745)	0.724 (0.72, 0.728)	-0.017
qRS in V5-V6-I, aVL	0	0.0 (0.0, 0.0)	0.0 (0.0, 0.0)			0.0 (-0.0, 0.0)	0.0 (-0.0, 0.0)		0.0 (0.0, 0.0)	0.0 (0.0, 0.0)		0.0 (0.0, 0.0)	0.0 (0.0, 0.0)
QS complex in V1-V2-V3	0	0.0 (0.0, 0.0)	0.0 (0.0, 0.0)			0.0 (-0.0, 0.0)	0.0 (-0.0, 0.0)		0.0 (0.0, 0.0)	0.0 (0.0, 0.0)		0.0 (0.0, 0.0)	0.0 (0.0, 0.0)
R complex in V5-V6	0	0.0 (0.0, 0.0)	0.0 (0.0, 0.0)			0.0 (-0.0, 0.0)	0.0 (-0.0, 0.0)		0.0 (0.0, 0.0)	0.0 (0.0, 0.0)		0.0 (0.0, 0.0)	0.0 (0.0, 0.0)
RaVL > 11 mm	0	0.0 (0.0, 0.0)	0.0 (0.0, 0.0)			0.0 (-0.0, 0.0)	0.0 (-0.0, 0.0)		0.0 (0.0, 0.0)	0.0 (0.0, 0.0)		0.0 (0.0, 0.0)	0.0 (0.0, 0.0)
T wave inversion (septal- V1-V2)	36	0.853 (0.831, 0.881)	0.831 (0.804, 0.86)	0.347		0.002 (0.002, 0.003)	0.002 (0.001, 0.002)		0.864 (0.72, 1.0)	0.805 (0.633, 0.952)		0.749 (0.745, 0.753)	0.739 (0.735, 0.743)	-0.01
SV1 + RV5 or RV6 > 35 mm	11	0.96 (0.931, 0.99)	0.937 (0.908, 0.966)	0.378		0.01 (0.004, 0.015)	0.013 (0.003, 0.023)		0.911 (0.667, 1.0)	0.629 (0.2, 1.0)		0.844 (0.841, 0.847)	0.916 (0.913, 0.918)	0.072
T wave inversion (inferior - II, III, aVF)	379	0.842 (0.831, 0.853)	0.861 (0.853, 0.871)	< 0.001	0.019	0.023 (0.021, 0.025)	0.025 (0.022, 0.027)		0.826 (0.779, 0.871)	0.852 (0.809, 0.893)		0.72 (0.716, 0.724)	0.733 (0.729, 0.737)	0.013
Monomorph	54860	0.963 (0.962, 0.963)	0.957 (0.956, 0.958)	< 0.001	-0.005	0.993 (0.993, 0.994)	0.992 (0.992, 0.993)	-0.001	0.947 (0.945, 0.949)	0.932 (0.929, 0.934)	-0.015	0.741 (0.731, 0.751)	0.798 (0.788, 0.809)	0.057
T wave inversion (anterior - V3-V4)	1015	0.919 (0.914, 0.924)	0.917 (0.912, 0.922)	0.495		0.163 (0.153, 0.173)	0.15 (0.142, 0.159)		0.875 (0.851, 0.899)	0.898 (0.875, 0.921)		0.809 (0.806, 0.813)	0.77 (0.767, 0.774)	-0.039
T wave inversion (lateral -I, aVL, V5-V6)	2478	0.888 (0.885, 0.892)	0.896 (0.893, 0.899)	< 0.001	0.007	0.205 (0.198, 0.212)	0.215 (0.208, 0.223)		0.889 (0.874, 0.903)	0.905 (0.892, 0.919)		0.735 (0.731, 0.739)	0.734 (0.73, 0.738)
Low voltage	3521	0.955 (0.953, 0.957)	0.908 (0.905, 0.911)	< 0.001	-0.047	0.677 (0.667, 0.688)	0.428 (0.416, 0.44)	-0.25	0.821 (0.805, 0.836)	0.938 (0.927, 0.947)	0.117	0.947 (0.945, 0.949)	0.682 (0.678, 0.687)	-0.265
Lead misplacement	0	0.0 (0.0, 0.0)	0.0 (0.0, 0.0)			0.0 (-0.0, 0.0)	0.0 (-0.0, 0.0)		0.0 (0.0, 0.0)	0.0 (0.0, 0.0)		0.0 (0.0, 0.0)	0.0 (0.0, 0.0)
ST depression (anterior - V3-V4)	0	0.0 (0.0, 0.0)	0.0 (0.0, 0.0)			0.0 (-0.0, 0.0)	0.0 (-0.0, 0.0)		0.0 (0.0, 0.0)	0.0 (0.0, 0.0)		0.0 (0.0, 0.0)	0.0 (0.0, 0.0)
Early repolarization	731	0.98 (0.977, 0.983)	0.965 (0.961, 0.97)	< 0.001	-0.015	0.561 (0.534, 0.588)	0.529 (0.503, 0.551)		0.941 (0.918, 0.961)	0.845 (0.813, 0.878)	-0.096	0.931 (0.929, 0.934)	0.963 (0.961, 0.964)	0.031
ST upslopping	713	0.962 (0.958, 0.967)	0.933 (0.927, 0.941)	< 0.001	-0.029	0.351 (0.329, 0.373)	0.327 (0.304, 0.35)		0.913 (0.886, 0.938)	0.829 (0.794, 0.86)	-0.084	0.9 (0.897, 0.902)	0.91 (0.907, 0.912)	0.01
no_qrs	0	0.0 (0.0, 0.0)	0.0 (0.0, 0.0)			0.0 (-0.0, 0.0)	0.0 (-0.0, 0.0)		0.0 (0.0, 0.0)	0.0 (0.0, 0.0)		0.0 (0.0, 0.0)	0.0 (0.0, 0.0)
OVERALL	63487	0.986 (0.986, 0.987)	0.985 (0.985, 0.985)	< 0.001	-0.002	0.903 (0.902, 0.904)	0.897 (0.896, 0.898)	-0.006	0.959 (0.958, 0.96)	0.953 (0.951, 0.954)	-0.007	0.927 (0.927, 0.928)	0.924 (0.923, 0.924)	-0.004

## Sheet: Table 18
Supplementary Table 18: Performance of the models on the UCSF dataset (N = 108479). When the CI are non-overlapping, the difference is reported in ΔSSL-SL. Prevalence for label groups counts any positive in a member of its class as a positive.
		AUROC				AUPRC			SENSITIVITY			SPECIFICITY
Labels	Count	DeepECG-SL	DeepECG-SSL	DeLong test p-value	ΔSSL-SL	DeepECG-SL	DeepECG-SSL	ΔSSL-SL	DeepECG-SL	DeepECG-SSL	ΔSSL-SL	DeepECG-SL	DeepECG-SSL	ΔSSL-SL
RHYTHM	104602	0.991 (0.991, 0.991)	0.99 (0.99, 0.991)	< 0.001	-0.001	0.963 (0.963, 0.964)	0.964 (0.964, 0.965)		0.956 (0.955, 0.958)	0.961 (0.96, 0.962)	0.005	0.967 (0.967, 0.968)	0.967 (0.966, 0.967)
Ventricular tachycardia	12	0.997 (0.995, 0.999)	0.998 (0.997, 0.999)	0.386		0.094 (0.041, 0.148)	0.081 (0.041, 0.118)		0.922 (0.667, 1.0)	1.0 (1.0, 1.0)		0.978 (0.977, 0.979)	0.98 (0.979, 0.98)
Bradycardia	15240	0.995 (0.995, 0.995)	0.994 (0.994, 0.995)	< 0.001		0.981 (0.979, 0.982)	0.978 (0.977, 0.98)		0.974 (0.971, 0.977)	0.975 (0.973, 0.978)		0.979 (0.978, 0.98)	0.974 (0.973, 0.975)	-0.005
Brugada	5	0.777 (0.609, 0.926)	0.848 (0.704, 0.999)	0.072		0.006 (0.0, 0.015)	0.009 (0.0, 0.018)		0.205 (0.0, 1.0)	0.0 (0.0, 0.0)		0.994 (0.994, 0.995)	1.0 (1.0, 1.0)	0.006
Wolff-Parkinson-White (Pre-excitation syndrome)	198	0.938 (0.925, 0.954)	0.947 (0.934, 0.96)	0.17		0.554 (0.506, 0.603)	0.546 (0.495, 0.593)		0.798 (0.727, 0.865)	0.806 (0.738, 0.872)		0.964 (0.963, 0.965)	0.969 (0.968, 0.97)	0.005
Atrial flutter	1621	0.976 (0.973, 0.978)	0.97 (0.967, 0.973)	< 0.001	-0.006	0.626 (0.611, 0.642)	0.646 (0.63, 0.662)		0.921 (0.905, 0.936)	0.904 (0.886, 0.922)		0.937 (0.935, 0.939)	0.941 (0.939, 0.943)	0.004
Ectopic atrial rhythm (< 100 BPM)	678	0.942 (0.936, 0.949)	0.947 (0.941, 0.953)	0.098		0.298 (0.273, 0.323)	0.326 (0.301, 0.351)		0.865 (0.835, 0.895)	0.902 (0.874, 0.927)		0.89 (0.888, 0.892)	0.836 (0.833, 0.839)	-0.054
Atrial tachycardia (>= 100 BPM)	14220	0.985 (0.985, 0.986)	0.986 (0.985, 0.986)	0.002		0.902 (0.899, 0.906)	0.918 (0.916, 0.921)	0.016	0.98 (0.977, 0.982)	0.977 (0.975, 0.98)		0.938 (0.936, 0.94)	0.932 (0.93, 0.934)	-0.006
Sinusal	83466	0.973 (0.972, 0.973)	0.972 (0.971, 0.973)	< 0.001		0.991 (0.991, 0.991)	0.991 (0.99, 0.991)		0.935 (0.934, 0.938)	0.934 (0.932, 0.936)		0.939 (0.935, 0.942)	0.914 (0.91, 0.918)	-0.024
Ventricular Rhythm	3022	0.994 (0.994, 0.995)	0.992 (0.991, 0.993)	< 0.001	-0.002	0.897 (0.89, 0.905)	0.883 (0.875, 0.891)		0.957 (0.948, 0.966)	0.966 (0.957, 0.973)		0.979 (0.978, 0.98)	0.948 (0.947, 0.95)	-0.03
Supraventricular tachycardia	714	0.94 (0.934, 0.946)	0.947 (0.942, 0.952)	< 0.001		0.366 (0.341, 0.391)	0.357 (0.332, 0.381)		0.83 (0.798, 0.863)	0.887 (0.857, 0.915)		0.9 (0.897, 0.902)	0.864 (0.862, 0.866)	-0.036
Junctional rhythm	644	0.961 (0.955, 0.966)	0.955 (0.949, 0.961)	0.016		0.309 (0.285, 0.334)	0.401 (0.373, 0.43)	0.092	0.918 (0.891, 0.942)	0.918 (0.89, 0.943)		0.887 (0.885, 0.889)	0.89 (0.888, 0.892)
Regular	92404	0.944 (0.943, 0.946)	0.947 (0.946, 0.948)	< 0.001		0.987 (0.986, 0.987)	0.988 (0.988, 0.988)	0.001	0.963 (0.962, 0.965)	0.962 (0.96, 0.963)		0.729 (0.721, 0.737)	0.745 (0.737, 0.753)	0.016
Regularly irregular	4507	0.985 (0.984, 0.985)	0.984 (0.983, 0.985)	0.593		0.722 (0.712, 0.732)	0.739 (0.73, 0.748)		0.975 (0.969, 0.98)	0.978 (0.972, 0.983)		0.92 (0.918, 0.922)	0.911 (0.909, 0.913)	-0.009
Irregularly irregular	7284	0.983 (0.982, 0.984)	0.983 (0.982, 0.984)	0.267		0.844 (0.837, 0.852)	0.86 (0.853, 0.867)	0.015	0.938 (0.932, 0.945)	0.943 (0.936, 0.948)		0.932 (0.93, 0.934)	0.931 (0.929, 0.933)
Afib	7298	0.991 (0.99, 0.992)	0.99 (0.99, 0.991)	0.052		0.914 (0.909, 0.919)	0.914 (0.91, 0.919)		0.948 (0.942, 0.954)	0.949 (0.943, 0.955)		0.973 (0.972, 0.974)	0.971 (0.97, 0.972)	-0.003
Premature ventricular complex	5056	0.954 (0.952, 0.956)	0.955 (0.953, 0.957)	0.458		0.66 (0.65, 0.67)	0.663 (0.653, 0.673)		0.875 (0.865, 0.886)	0.874 (0.862, 0.885)		0.938 (0.936, 0.94)	0.951 (0.949, 0.952)	0.013
Premature atrial complex	10003	0.877 (0.874, 0.88)	0.874 (0.871, 0.877)	0.036		0.664 (0.658, 0.671)	0.679 (0.672, 0.685)	0.014	0.722 (0.712, 0.733)	0.735 (0.725, 0.746)		0.945 (0.943, 0.947)	0.943 (0.941, 0.945)
CONDUCTION	33866	0.976 (0.976, 0.977)	0.976 (0.976, 0.977)	0.734		0.575 (0.571, 0.578)	0.574 (0.57, 0.577)		0.915 (0.912, 0.919)	0.919 (0.916, 0.922)		0.938 (0.938, 0.939)	0.933 (0.933, 0.934)	-0.005
Left anterior fascicular block	3536	0.964 (0.962, 0.966)	0.969 (0.967, 0.97)	< 0.001	0.005	0.629 (0.617, 0.64)	0.608 (0.596, 0.62)		0.874 (0.861, 0.888)	0.91 (0.898, 0.921)	0.036	0.927 (0.925, 0.929)	0.91 (0.908, 0.912)	-0.017
Delta wave	198	0.936 (0.923, 0.952)	0.944 (0.931, 0.959)	0.198		0.554 (0.505, 0.6)	0.55 (0.5, 0.596)		0.798 (0.728, 0.863)	0.781 (0.711, 0.848)		0.964 (0.963, 0.965)	0.97 (0.969, 0.971)	0.006
2nd degree AV block - mobitz 2	581	0.992 (0.991, 0.993)	0.992 (0.991, 0.993)	0.794		0.459 (0.43, 0.49)	0.464 (0.437, 0.493)		0.966 (0.947, 0.982)	0.944 (0.918, 0.967)		0.958 (0.957, 0.96)	0.968 (0.967, 0.97)	0.01
Left bundle branch block	2240	0.989 (0.988, 0.99)	0.987 (0.986, 0.989)	0.06		0.806 (0.794, 0.817)	0.793 (0.782, 0.803)		0.955 (0.944, 0.965)	0.95 (0.94, 0.961)		0.949 (0.947, 0.951)	0.95 (0.948, 0.951)
Right bundle branch block	6052	0.957 (0.956, 0.959)	0.957 (0.956, 0.958)	0.411		0.446 (0.439, 0.454)	0.45 (0.443, 0.457)		0.947 (0.94, 0.954)	0.928 (0.92, 0.936)	-0.019	0.906 (0.904, 0.908)	0.911 (0.909, 0.913)	0.005
Left axis deviation	7331	0.955 (0.953, 0.956)	0.96 (0.959, 0.961)	< 0.001	0.005	0.672 (0.664, 0.679)	0.668 (0.661, 0.676)		0.922 (0.914, 0.929)	0.94 (0.933, 0.946)	0.018	0.86 (0.858, 0.863)	0.875 (0.872, 0.877)	0.014
Atrial paced	1132	0.989 (0.988, 0.99)	0.987 (0.985, 0.988)	0.013	-0.003	0.448 (0.428, 0.467)	0.471 (0.451, 0.491)		0.908 (0.888, 0.928)	0.892 (0.869, 0.913)		0.975 (0.973, 0.976)	0.979 (0.978, 0.98)	0.004
Right axis deviation	2278	0.968 (0.966, 0.97)	0.968 (0.967, 0.97)	0.583		0.337 (0.325, 0.349)	0.348 (0.336, 0.36)		0.927 (0.915, 0.941)	0.958 (0.948, 0.967)	0.031	0.922 (0.92, 0.924)	0.905 (0.903, 0.907)	-0.017
Left posterior fascicular block	394	0.952 (0.943, 0.963)	0.961 (0.954, 0.969)	0.014		0.278 (0.247, 0.305)	0.272 (0.24, 0.301)		0.901 (0.864, 0.934)	0.901 (0.862, 0.937)		0.929 (0.927, 0.93)	0.925 (0.923, 0.927)	-0.004
1st degree AV block	7015	0.977 (0.975, 0.978)	0.978 (0.976, 0.979)	0.281		0.883 (0.879, 0.887)	0.877 (0.873, 0.881)		0.889 (0.881, 0.897)	0.899 (0.89, 0.908)		0.969 (0.968, 0.97)	0.959 (0.957, 0.96)	-0.01
Right superior axis	0	0.0 (0.0, 0.0)	0.0 (0.0, 0.0)			0.0 (-0.0, 0.0)	0.0 (-0.0, 0.0)		0.0 (0.0, 0.0)	0.0 (0.0, 0.0)		0.0 (0.0, 0.0)	0.0 (0.0, 0.0)
Nonspecific intraventricular conduction delay	863	0.924 (0.917, 0.93)	0.914 (0.907, 0.921)	0.004		0.164 (0.152, 0.176)	0.137 (0.125, 0.148)	-0.027	0.785 (0.752, 0.817)	0.768 (0.734, 0.802)		0.917 (0.915, 0.919)	0.916 (0.914, 0.918)
Third Degree AV Block	45	0.981 (0.975, 0.988)	0.985 (0.981, 0.99)	0.446		0.089 (0.041, 0.129)	0.091 (0.056, 0.128)		0.957 (0.875, 1.0)	1.0 (1.0, 1.0)		0.902 (0.9, 0.904)	0.889 (0.887, 0.891)	-0.013
2nd degree AV block - mobitz 1	302	0.949 (0.941, 0.959)	0.95 (0.942, 0.959)	0.85		0.21 (0.179, 0.241)	0.153 (0.133, 0.174)	-0.057	0.867 (0.82, 0.908)	0.865 (0.818, 0.91)		0.91 (0.908, 0.913)	0.898 (0.896, 0.9)	-0.012
Prolonged QT	9512	0.904 (0.902, 0.906)	0.896 (0.893, 0.899)	< 0.001	-0.008	0.619 (0.613, 0.626)	0.632 (0.626, 0.639)		0.84 (0.831, 0.85)	0.839 (0.83, 0.847)		0.84 (0.837, 0.843)	0.822 (0.819, 0.825)	-0.018
U wave	1	0.518 (0.0, 0.705)	0.439 (0.0, 0.622)			0.0 (-0.0, 0.0)	0.0 (-0.0, 0.0)		0.0 (0.0, 0.0)	0.0 (0.0, 0.0)		0.947 (0.945, 0.949)	0.981 (0.98, 0.982)	0.034
LV pacing	143	0.993 (0.992, 0.995)	0.994 (0.994, 0.995)	0.387		0.154 (0.129, 0.177)	0.201 (0.159, 0.243)		0.993 (0.973, 1.0)	0.986 (0.96, 1.0)		0.973 (0.971, 0.974)	0.972 (0.97, 0.973)
Ventricular paced	2800	0.992 (0.991, 0.993)	0.991 (0.99, 0.992)	0.086		0.805 (0.794, 0.816)	0.823 (0.812, 0.834)		0.945 (0.936, 0.955)	0.935 (0.923, 0.945)		0.98 (0.979, 0.981)	0.988 (0.987, 0.989)	0.008
CHAMBER ENLARGEMENT	17525	0.976 (0.975, 0.977)	0.956 (0.955, 0.957)	< 0.001	-0.02	0.734 (0.729, 0.739)	0.584 (0.58, 0.589)	-0.149	0.939 (0.935, 0.942)	0.858 (0.852, 0.864)	-0.081	0.915 (0.914, 0.915)	0.915 (0.914, 0.916)
Bi-atrial enlargement	336	0.977 (0.971, 0.984)	0.948 (0.942, 0.956)	< 0.001	-0.029	0.409 (0.372, 0.444)	0.163 (0.137, 0.19)	-0.246	0.938 (0.905, 0.967)	0.804 (0.753, 0.852)	-0.134	0.933 (0.932, 0.935)	0.927 (0.926, 0.929)	-0.006
Left atrial enlargement	5181	0.979 (0.978, 0.98)	0.953 (0.952, 0.955)	< 0.001	-0.026	0.788 (0.78, 0.795)	0.598 (0.589, 0.607)	-0.19	0.97 (0.964, 0.975)	0.879 (0.868, 0.891)	-0.091	0.867 (0.865, 0.869)	0.901 (0.898, 0.903)	0.034
Right atrial enlargement	1245	0.973 (0.97, 0.976)	0.943 (0.939, 0.948)	< 0.001	-0.03	0.574 (0.554, 0.595)	0.294 (0.277, 0.312)	-0.28	0.945 (0.93, 0.96)	0.865 (0.841, 0.889)	-0.08	0.879 (0.877, 0.881)	0.895 (0.893, 0.897)	0.016
Left ventricular hypertrophy	10452	0.967 (0.966, 0.968)	0.915 (0.913, 0.917)	< 0.001	-0.052	0.807 (0.802, 0.812)	0.637 (0.631, 0.643)	-0.17	0.96 (0.956, 0.965)	0.754 (0.744, 0.763)	-0.206	0.825 (0.822, 0.828)	0.899 (0.897, 0.902)	0.075
Right ventricular hypertrophy	2294	0.962 (0.959, 0.964)	0.962 (0.96, 0.965)	0.735		0.532 (0.517, 0.548)	0.544 (0.53, 0.558)		0.887 (0.872, 0.902)	0.885 (0.869, 0.901)		0.917 (0.915, 0.919)	0.914 (0.912, 0.916)
PERICARDITIS	503	0.969 (0.964, 0.975)	0.965 (0.96, 0.97)	0.175		0.311 (0.283, 0.34)	0.351 (0.321, 0.382)		0.934 (0.906, 0.96)	0.867 (0.834, 0.902)	-0.067	0.902 (0.899, 0.904)	0.95 (0.949, 0.952)	0.049
INFARCT, ISCHEMIA	9592	0.959 (0.958, 0.96)	0.963 (0.962, 0.965)	< 0.001	0.005	0.249 (0.244, 0.254)	0.235 (0.23, 0.239)	-0.014	0.881 (0.873, 0.888)	0.907 (0.9, 0.914)	0.026	0.922 (0.921, 0.923)	0.914 (0.913, 0.915)	-0.008
Q wave (septal- V1-V2)	3523	0.953 (0.951, 0.956)	0.941 (0.938, 0.944)	< 0.001	-0.012	0.512 (0.501, 0.524)	0.435 (0.423, 0.446)	-0.077	0.882 (0.868, 0.895)	0.877 (0.863, 0.888)		0.917 (0.915, 0.919)	0.881 (0.878, 0.883)	-0.037
ST elevation (anterior - V3-V4)	94	0.94 (0.924, 0.956)	0.935 (0.917, 0.956)	0.66		0.094 (0.061, 0.124)	0.14 (0.097, 0.184)		0.872 (0.786, 0.948)	0.797 (0.685, 0.889)		0.887 (0.884, 0.889)	0.918 (0.916, 0.92)	0.032
Q wave (posterior - V7-V9)	351	0.877 (0.863, 0.891)	0.887 (0.874, 0.9)	0.132		0.149 (0.125, 0.176)	0.157 (0.131, 0.183)		0.647 (0.586, 0.705)	0.703 (0.644, 0.76)		0.934 (0.932, 0.935)	0.924 (0.923, 0.926)	-0.009
Q wave (inferior - II, III, aVF)	1611	0.937 (0.934, 0.94)	0.935 (0.933, 0.938)	0.301		0.149 (0.142, 0.157)	0.14 (0.134, 0.146)		0.902 (0.884, 0.919)	0.901 (0.883, 0.919)		0.862 (0.859, 0.864)	0.863 (0.861, 0.866)
Q wave (anterior - V3-V4)	4538	0.939 (0.937, 0.942)	0.927 (0.925, 0.93)	< 0.001	-0.012	0.45 (0.44, 0.46)	0.396 (0.387, 0.406)	-0.054	0.816 (0.803, 0.829)	0.85 (0.837, 0.862)	0.034	0.916 (0.914, 0.918)	0.873 (0.871, 0.876)	-0.043
ST elevation (lateral - I, aVL, V5-V6)	57	0.979 (0.973, 0.988)	0.968 (0.953, 0.986)	0.226		0.086 (0.057, 0.117)	0.085 (0.057, 0.111)		0.929 (0.83, 1.0)	0.912 (0.816, 1.0)		0.91 (0.908, 0.912)	0.947 (0.946, 0.949)	0.037
Q wave (lateral- I, aVL, V5-V6)	491	0.951 (0.947, 0.956)	0.966 (0.962, 0.97)	< 0.001	0.014	0.092 (0.082, 0.102)	0.125 (0.113, 0.137)	0.033	0.88 (0.845, 0.913)	0.94 (0.913, 0.965)	0.06	0.901 (0.899, 0.903)	0.902 (0.899, 0.904)
ST depression (lateral - I, avL, V5-V6)	56	0.923 (0.904, 0.947)	0.903 (0.878, 0.932)	0.188		0.007 (0.005, 0.008)	0.006 (0.005, 0.008)		0.768 (0.636, 0.886)	0.784 (0.639, 0.906)		0.888 (0.886, 0.89)	0.877 (0.875, 0.879)	-0.011
Acute MI	551	0.963 (0.958, 0.968)	0.967 (0.962, 0.972)	0.207		0.374 (0.344, 0.406)	0.409 (0.381, 0.438)		0.884 (0.853, 0.916)	0.883 (0.847, 0.915)		0.907 (0.905, 0.909)	0.93 (0.928, 0.932)	0.023
ST elevation (septal - V1-V2)	43	0.934 (0.911, 0.962)	0.917 (0.893, 0.946)	0.371		0.04 (0.021, 0.059)	0.045 (0.026, 0.066)		0.814 (0.667, 0.938)	0.697 (0.531, 0.861)		0.92 (0.918, 0.922)	0.91 (0.908, 0.912)	-0.01
ST elevation (inferior - II, III, aVF)	236	0.979 (0.975, 0.984)	0.973 (0.967, 0.979)	0.105		0.299 (0.26, 0.343)	0.298 (0.257, 0.339)		0.954 (0.92, 0.983)	0.903 (0.855, 0.947)		0.893 (0.891, 0.895)	0.932 (0.93, 0.934)	0.039
ST elevation (posterior - V7-V8-V9)	2	0.903 (0.0, 0.994)	0.908 (0.0, 0.998)	0.018		0.002 (-0.0, 0.002)	0.005 (-0.0, 0.007)		1.0 (1.0, 1.0)	1.0 (1.0, 1.0)		0.956 (0.955, 0.957)	0.973 (0.972, 0.975)	0.018
ST depression (inferior - II, III, aVF)	11	0.89 (0.815, 0.981)	0.915 (0.836, 0.988)	0.391		0.006 (0.001, 0.009)	0.005 (0.002, 0.008)		0.818 (0.5, 1.0)	0.814 (0.5, 1.0)		0.894 (0.892, 0.897)	0.915 (0.913, 0.917)	0.021
ST depression (anterior - V3-V4)	1	0.716 (0.0, 1.0)	0.674 (0.0, 0.993)			0.016 (-0.0, 0.026)	0.001 (-0.0, 0.002)		1.0 (1.0, 1.0)	1.0 (1.0, 1.0)		0.919 (0.917, 0.921)	0.93 (0.927, 0.932)	0.011
OTHER	96897	0.989 (0.989, 0.989)	0.989 (0.989, 0.99)	< 0.001	0.001	0.894 (0.893, 0.895)	0.902 (0.901, 0.903)	0.008	0.974 (0.972, 0.975)	0.976 (0.975, 0.978)	0.003	0.895 (0.894, 0.896)	0.889 (0.888, 0.89)	-0.006
ST downslopping	5588	0.938 (0.937, 0.94)	0.921 (0.919, 0.923)	< 0.001	-0.017	0.552 (0.543, 0.561)	0.458 (0.448, 0.467)	-0.094	0.889 (0.879, 0.899)	0.821 (0.809, 0.833)	-0.068	0.837 (0.834, 0.84)	0.864 (0.862, 0.867)	0.027
ST depression (septal- V1-V2)	1	0.675 (0.0, 0.99)	0.711 (0.0, 0.988)			0.001 (-0.0, 0.001)	0.001 (-0.0, 0.001)		1.0 (1.0, 1.0)	1.0 (1.0, 1.0)		0.919 (0.917, 0.921)	0.914 (0.912, 0.916)	-0.005
R/S ratio in V1-V2 >1	0	0.0 (0.0, 0.0)	0.0 (0.0, 0.0)			0.0 (-0.0, 0.0)	0.0 (-0.0, 0.0)		0.0 (0.0, 0.0)	0.0 (0.0, 0.0)		0.0 (0.0, 0.0)	0.0 (0.0, 0.0)
RV1 + SV6 > 11 mm	0	0.0 (0.0, 0.0)	0.0 (0.0, 0.0)			0.0 (-0.0, 0.0)	0.0 (-0.0, 0.0)		0.0 (0.0, 0.0)	0.0 (0.0, 0.0)		0.0 (0.0, 0.0)	0.0 (0.0, 0.0)
Polymorph	0	0.0 (0.0, 0.0)	0.0 (0.0, 0.0)			0.0 (-0.0, 0.0)	0.0 (-0.0, 0.0)		0.0 (0.0, 0.0)	0.0 (0.0, 0.0)		0.0 (0.0, 0.0)	0.0 (0.0, 0.0)
rSR' in V1-V2	0	0.0 (0.0, 0.0)	0.0 (0.0, 0.0)			0.0 (-0.0, 0.0)	0.0 (-0.0, 0.0)		0.0 (0.0, 0.0)	0.0 (0.0, 0.0)		0.0 (0.0, 0.0)	0.0 (0.0, 0.0)
QRS complex negative in III	7	0.782 (0.633, 0.93)	0.763 (0.599, 0.924)	0.682		0.001 (0.0, 0.001)	0.001 (0.0, 0.002)		0.857 (0.5, 1.0)	0.721 (0.2, 1.0)		0.765 (0.763, 0.769)	0.753 (0.751, 0.757)	-0.012
qRS in V5-V6-I, aVL	0	0.0 (0.0, 0.0)	0.0 (0.0, 0.0)			0.0 (-0.0, 0.0)	0.0 (-0.0, 0.0)		0.0 (0.0, 0.0)	0.0 (0.0, 0.0)		0.0 (0.0, 0.0)	0.0 (0.0, 0.0)
QS complex in V1-V2-V3	0	0.0 (0.0, 0.0)	0.0 (0.0, 0.0)			0.0 (-0.0, 0.0)	0.0 (-0.0, 0.0)		0.0 (0.0, 0.0)	0.0 (0.0, 0.0)		0.0 (0.0, 0.0)	0.0 (0.0, 0.0)
R complex in V5-V6	0	0.0 (0.0, 0.0)	0.0 (0.0, 0.0)			0.0 (-0.0, 0.0)	0.0 (-0.0, 0.0)		0.0 (0.0, 0.0)	0.0 (0.0, 0.0)		0.0 (0.0, 0.0)	0.0 (0.0, 0.0)
RaVL > 11 mm	1	0.702 (0.0, 0.982)	0.601 (0.0, 0.887)			0.001 (-0.0, 0.001)	0.0 (-0.0, 0.0)		1.0 (1.0, 1.0)	1.0 (1.0, 1.0)		0.831 (0.828, 0.833)	0.868 (0.866, 0.871)	0.038
T wave inversion (septal- V1-V2)	9	0.863 (0.761, 0.955)	0.849 (0.75, 0.943)	< 0.001		0.001 (0.0, 0.001)	0.001 (0.0, 0.001)		0.883 (0.5, 1.0)	0.896 (0.571, 1.0)		0.771 (0.768, 0.774)	0.76 (0.758, 0.763)	-0.01
SV1 + RV5 or RV6 > 35 mm	25	0.984 (0.979, 0.99)	0.978 (0.972, 0.985)	0.083		0.015 (0.009, 0.021)	0.015 (0.007, 0.022)		1.0 (1.0, 1.0)	0.96 (0.85, 1.0)		0.852 (0.85, 0.854)	0.91 (0.908, 0.912)	0.058
T wave inversion (inferior - II, III, aVF)	883	0.867 (0.862, 0.873)	0.88 (0.874, 0.885)	< 0.001	0.013	0.038 (0.035, 0.04)	0.042 (0.04, 0.045)		0.843 (0.815, 0.872)	0.867 (0.839, 0.894)		0.745 (0.742, 0.748)	0.757 (0.753, 0.76)	0.012
Monomorph	93301	0.911 (0.909, 0.912)	0.912 (0.911, 0.914)	0.002		0.98 (0.979, 0.981)	0.981 (0.98, 0.982)		0.945 (0.943, 0.947)	0.937 (0.935, 0.938)	-0.009	0.636 (0.626, 0.645)	0.679 (0.67, 0.688)	0.043
T wave inversion (anterior - V3-V4)	2417	0.888 (0.884, 0.892)	0.889 (0.885, 0.893)	0.778		0.167 (0.161, 0.174)	0.161 (0.155, 0.167)		0.788 (0.768, 0.806)	0.818 (0.799, 0.837)		0.822 (0.82, 0.825)	0.795 (0.792, 0.798)	-0.027
T wave inversion (lateral -I, aVL, V5-V6)	3649	0.9 (0.896, 0.902)	0.906 (0.904, 0.909)	< 0.001	0.007	0.228 (0.22, 0.234)	0.239 (0.232, 0.245)		0.866 (0.853, 0.878)	0.882 (0.869, 0.893)		0.776 (0.773, 0.779)	0.779 (0.776, 0.782)
Low voltage	4377	0.961 (0.959, 0.963)	0.915 (0.913, 0.918)	< 0.001	-0.045	0.594 (0.584, 0.604)	0.371 (0.361, 0.381)	-0.223	0.823 (0.809, 0.836)	0.915 (0.906, 0.924)	0.092	0.947 (0.946, 0.949)	0.756 (0.753, 0.759)	-0.191
Lead misplacement	0	0.0 (0.0, 0.0)	0.0 (0.0, 0.0)			0.0 (-0.0, 0.0)	0.0 (-0.0, 0.0)		0.0 (0.0, 0.0)	0.0 (0.0, 0.0)		0.0 (0.0, 0.0)	0.0 (0.0, 0.0)
ST depression (anterior - V3-V4)	1	0.716 (0.0, 1.0)	0.674 (0.0, 0.993)			0.016 (-0.0, 0.026)	0.001 (-0.0, 0.002)		1.0 (1.0, 1.0)	1.0 (1.0, 1.0)		0.919 (0.917, 0.921)	0.93 (0.927, 0.932)	0.011
Early repolarization	1047	0.973 (0.971, 0.976)	0.966 (0.962, 0.97)	0.001	-0.008	0.492 (0.469, 0.516)	0.459 (0.437, 0.48)		0.926 (0.907, 0.944)	0.859 (0.836, 0.882)	-0.067	0.914 (0.912, 0.915)	0.952 (0.951, 0.954)	0.039
ST upslopping	678	0.959 (0.955, 0.964)	0.943 (0.937, 0.948)	< 0.001	-0.017	0.193 (0.178, 0.208)	0.176 (0.161, 0.19)		0.904 (0.877, 0.93)	0.846 (0.814, 0.877)	-0.058	0.888 (0.886, 0.89)	0.904 (0.902, 0.906)	0.015
no_qrs	1	0.673 (0.0, 0.958)	0.63 (0.0, 0.916)			0.0 (-0.0, 0.0)	0.0 (-0.0, 0.0)		0.0 (0.0, 0.0)	0.0 (0.0, 0.0)		0.997 (0.997, 0.997)	1.0 (1.0, 1.0)	0.003
OVERALL	107682	0.986 (0.986, 0.986)	0.985 (0.985, 0.985)	< 0.001	-0.001	0.891 (0.89, 0.892)	0.892 (0.891, 0.892)		0.956 (0.956, 0.957)	0.953 (0.952, 0.954)	-0.003	0.931 (0.93, 0.931)	0.93 (0.93, 0.93)

## Sheet: Table 19
Supplementary Table 19: Performance of the models on the JGH dataset (N = 218776) When the CI are non-overlapping, the difference is reported in ΔSSL-SL. Prevalence for label groups counts any positive in a member of its class as a positive.
		AUROC				AUPRC			SENSITIVITY			SPECIFICITY
Labels	Count	DeepECG-SL	DeepECG-SSL	DeLong test p-value	ΔSSL-SL	DeepECG-SL	DeepECG-SSL	ΔSSL-SL	DeepECG-SL	DeepECG-SSL	ΔSSL-SL	DeepECG-SL	DeepECG-SSL	ΔSSL-SL
RHYTHM	208356	0.993 (0.993, 0.993)	0.993 (0.993, 0.993)	0.351		0.961 (0.961, 0.962)	0.963 (0.962, 0.963)	0.002	0.961 (0.96, 0.961)	0.964 (0.963, 0.964)	0.003	0.969 (0.969, 0.97)	0.969 (0.968, 0.969)	-0.001
Ventricular tachycardia	4	0.974 (0.965, 0.999)	0.984 (0.985, 0.998)	0.414		0.007 (0.002, 0.014)	0.003 (0.0, 0.006)		0.741 (0.0, 1.0)	0.741 (0.0, 1.0)		0.989 (0.989, 0.99)	0.987 (0.986, 0.987)	-0.003
Bradycardia	29612	0.997 (0.997, 0.997)	0.996 (0.996, 0.996)	< 0.001	-0.001	0.985 (0.984, 0.986)	0.981 (0.98, 0.982)	-0.004	0.972 (0.969, 0.974)	0.964 (0.961, 0.967)	-0.008	0.982 (0.982, 0.983)	0.98 (0.98, 0.981)	-0.002
Brugada	57	0.857 (0.819, 0.903)	0.868 (0.836, 0.904)	0.558		0.007 (0.004, 0.01)	0.005 (0.003, 0.007)		0.317 (0.167, 0.468)	0.018 (0.0, 0.069)	-0.299	0.989 (0.988, 0.989)	1.0 (1.0, 1.0)	0.011
Wolff-Parkinson-White (Pre-excitation syndrome)	57	0.945 (0.922, 0.973)	0.912 (0.878, 0.947)	0.177		0.46 (0.364, 0.557)	0.515 (0.423, 0.598)		0.754 (0.613, 0.875)	0.788 (0.652, 0.914)		0.985 (0.985, 0.986)	0.98 (0.979, 0.981)	-0.005
Atrial flutter	3430	0.957 (0.955, 0.959)	0.947 (0.944, 0.95)	< 0.001	-0.01	0.5 (0.488, 0.511)	0.55 (0.538, 0.562)	0.05	0.738 (0.721, 0.755)	0.756 (0.74, 0.773)		0.965 (0.964, 0.966)	0.97 (0.969, 0.971)	0.005
Ectopic atrial rhythm (< 100 BPM)	1282	0.925 (0.921, 0.93)	0.939 (0.935, 0.943)	< 0.001	0.014	0.157 (0.144, 0.169)	0.198 (0.184, 0.211)	0.041	0.72 (0.69, 0.749)	0.862 (0.84, 0.885)	0.142	0.925 (0.924, 0.927)	0.872 (0.87, 0.874)	-0.053
Atrial tachycardia (>= 100 BPM)	27579	0.99 (0.99, 0.99)	0.984 (0.983, 0.984)	< 0.001	-0.006	0.963 (0.962, 0.964)	0.952 (0.95, 0.953)	-0.011	0.925 (0.921, 0.928)	0.923 (0.919, 0.927)		0.98 (0.979, 0.981)	0.967 (0.966, 0.968)	-0.013
Sinusal	170715	0.954 (0.953, 0.955)	0.954 (0.953, 0.955)	0.853		0.982 (0.982, 0.983)	0.982 (0.982, 0.983)		0.944 (0.943, 0.946)	0.941 (0.94, 0.943)	-0.003	0.869 (0.865, 0.872)	0.86 (0.856, 0.863)	-0.009
Ventricular Rhythm	9914	0.988 (0.988, 0.989)	0.984 (0.983, 0.985)	< 0.001	-0.004	0.895 (0.891, 0.898)	0.879 (0.875, 0.883)	-0.016	0.842 (0.834, 0.851)	0.909 (0.903, 0.916)	0.067	0.988 (0.988, 0.989)	0.96 (0.959, 0.961)	-0.028
Supraventricular tachycardia	2999	0.913 (0.909, 0.916)	0.909 (0.906, 0.913)	0.008		0.228 (0.217, 0.238)	0.223 (0.213, 0.233)		0.607 (0.585, 0.628)	0.735 (0.716, 0.755)	0.129	0.939 (0.938, 0.94)	0.899 (0.897, 0.9)	-0.04
Junctional rhythm	716	0.92 (0.915, 0.925)	0.91 (0.905, 0.917)	0.001		0.033 (0.03, 0.035)	0.032 (0.029, 0.035)		0.807 (0.773, 0.843)	0.806 (0.772, 0.839)		0.877 (0.876, 0.879)	0.871 (0.869, 0.873)	-0.006
Regular	182456	0.936 (0.935, 0.937)	0.937 (0.936, 0.938)	0.026		0.981 (0.981, 0.982)	0.982 (0.982, 0.983)		0.975 (0.975, 0.976)	0.971 (0.97, 0.972)	-0.005	0.712 (0.707, 0.718)	0.733 (0.727, 0.738)	0.02
Regularly irregular	13175	0.992 (0.992, 0.993)	0.99 (0.99, 0.99)	< 0.001	-0.002	0.912 (0.91, 0.915)	0.898 (0.896, 0.901)	-0.014	0.987 (0.985, 0.989)	0.982 (0.979, 0.985)		0.926 (0.924, 0.927)	0.911 (0.91, 0.913)	-0.015
Irregularly irregular	18957	0.982 (0.981, 0.982)	0.983 (0.983, 0.984)	< 0.001	0.002	0.895 (0.893, 0.898)	0.907 (0.904, 0.909)	0.011	0.93 (0.925, 0.934)	0.94 (0.936, 0.944)	0.01	0.919 (0.917, 0.92)	0.922 (0.921, 0.924)	0.003
Afib	18988	0.989 (0.989, 0.99)	0.989 (0.989, 0.99)	0.086		0.926 (0.924, 0.928)	0.929 (0.927, 0.932)		0.918 (0.913, 0.922)	0.928 (0.923, 0.932)	0.01	0.972 (0.971, 0.972)	0.968 (0.968, 0.969)	-0.003
Premature ventricular complex	11373	0.983 (0.983, 0.984)	0.985 (0.985, 0.986)	< 0.001	0.002	0.837 (0.833, 0.841)	0.82 (0.815, 0.825)	-0.017	0.936 (0.931, 0.942)	0.953 (0.948, 0.957)	0.017	0.943 (0.942, 0.944)	0.946 (0.945, 0.948)	0.003
Premature atrial complex	7546	0.979 (0.978, 0.98)	0.978 (0.978, 0.979)	0.311		0.598 (0.59, 0.605)	0.588 (0.58, 0.596)		0.96 (0.954, 0.965)	0.966 (0.962, 0.971)		0.907 (0.906, 0.909)	0.902 (0.9, 0.903)	-0.005
CONDUCTION	70569	0.953 (0.952, 0.953)	0.953 (0.952, 0.953)	0.139		0.578 (0.576, 0.581)	0.586 (0.584, 0.588)	0.007	0.816 (0.813, 0.819)	0.841 (0.838, 0.844)	0.025	0.945 (0.945, 0.945)	0.94 (0.94, 0.94)	-0.005
Left anterior fascicular block	8120	0.973 (0.972, 0.973)	0.978 (0.978, 0.979)	< 0.001	0.006	0.638 (0.631, 0.646)	0.67 (0.663, 0.678)	0.032	0.927 (0.921, 0.934)	0.946 (0.94, 0.952)	0.019	0.905 (0.904, 0.907)	0.911 (0.909, 0.912)	0.005
Delta wave	56	0.961 (0.945, 0.982)	0.914 (0.88, 0.95)	0.017		0.469 (0.373, 0.564)	0.526 (0.433, 0.605)		0.768 (0.631, 0.886)	0.802 (0.667, 0.927)		0.985 (0.985, 0.986)	0.983 (0.983, 0.984)	-0.002
2nd degree AV block - mobitz 2	21	0.953 (0.938, 0.968)	0.949 (0.928, 0.976)	0.803		0.004 (0.002, 0.006)	0.005 (0.002, 0.007)		0.621 (0.333, 0.857)	0.573 (0.286, 0.833)		0.969 (0.968, 0.97)	0.977 (0.976, 0.978)	0.007
Left bundle branch block	4420	0.99 (0.988, 0.991)	0.992 (0.991, 0.993)	< 0.001	0.003	0.89 (0.884, 0.896)	0.891 (0.886, 0.897)		0.964 (0.958, 0.971)	0.968 (0.962, 0.974)		0.955 (0.954, 0.956)	0.953 (0.952, 0.954)
Right bundle branch block	19415	0.961 (0.96, 0.962)	0.962 (0.961, 0.963)	0.002		0.722 (0.717, 0.727)	0.731 (0.727, 0.736)		0.877 (0.871, 0.883)	0.871 (0.865, 0.876)		0.934 (0.933, 0.936)	0.943 (0.942, 0.945)	0.009
Left axis deviation	24007	0.86 (0.858, 0.862)	0.885 (0.883, 0.887)	< 0.001	0.025	0.511 (0.507, 0.515)	0.571 (0.567, 0.576)	0.061	0.73 (0.723, 0.737)	0.792 (0.786, 0.798)	0.062	0.846 (0.844, 0.848)	0.859 (0.857, 0.86)	0.013
Atrial paced	1839	0.963 (0.959, 0.968)	0.954 (0.949, 0.959)	< 0.001	-0.01	0.632 (0.615, 0.65)	0.672 (0.658, 0.687)	0.04	0.902 (0.885, 0.918)	0.883 (0.865, 0.9)		0.969 (0.968, 0.97)	0.972 (0.971, 0.973)	0.003
Right axis deviation	3955	0.95 (0.948, 0.953)	0.961 (0.959, 0.963)	< 0.001	0.01	0.457 (0.447, 0.468)	0.485 (0.474, 0.497)	0.028	0.722 (0.705, 0.739)	0.817 (0.802, 0.832)	0.095	0.968 (0.968, 0.969)	0.952 (0.951, 0.953)	-0.017
Left posterior fascicular block	518	0.971 (0.967, 0.975)	0.978 (0.975, 0.982)	< 0.001		0.135 (0.12, 0.149)	0.236 (0.21, 0.259)	0.1	0.89 (0.859, 0.92)	0.921 (0.893, 0.946)		0.946 (0.944, 0.947)	0.938 (0.936, 0.939)	-0.008
1st degree AV block	12782	0.981 (0.98, 0.981)	0.977 (0.976, 0.978)	< 0.001	-0.004	0.817 (0.812, 0.821)	0.797 (0.792, 0.802)	-0.019	0.893 (0.887, 0.9)	0.886 (0.879, 0.892)		0.963 (0.962, 0.964)	0.957 (0.956, 0.958)	-0.006
Right superior axis	0	0.0 (0.0, 0.0)	0.0 (0.0, 0.0)			0.0 (-0.0, 0.0)	0.0 (-0.0, 0.0)		0.0 (0.0, 0.0)	0.0 (0.0, 0.0)		0.0 (0.0, 0.0)	0.0 (0.0, 0.0)
Nonspecific intraventricular conduction delay	11922	0.746 (0.743, 0.749)	0.731 (0.728, 0.735)	< 0.001	-0.015	0.279 (0.274, 0.284)	0.257 (0.251, 0.262)	-0.022	0.349 (0.34, 0.359)	0.337 (0.327, 0.347)		0.953 (0.951, 0.954)	0.948 (0.947, 0.949)	-0.005
Third Degree AV Block	1	0.641 (0.0, 0.902)	0.614 (0.0, 0.886)			0.0 (-0.0, 0.0)	0.0 (-0.0, 0.0)		1.0 (1.0, 1.0)	1.0 (1.0, 1.0)		0.886 (0.885, 0.888)	0.884 (0.882, 0.885)
2nd degree AV block - mobitz 1	44	0.927 (0.908, 0.949)	0.858 (0.818, 0.905)	0.001	-0.069	0.02 (0.01, 0.031)	0.015 (0.004, 0.027)		0.68 (0.513, 0.848)	0.637 (0.455, 0.811)		0.938 (0.937, 0.939)	0.931 (0.93, 0.932)	-0.007
Prolonged QT	885	0.92 (0.914, 0.925)	0.913 (0.907, 0.92)	0.053		0.064 (0.058, 0.069)	0.086 (0.078, 0.094)	0.022	0.81 (0.779, 0.838)	0.831 (0.802, 0.86)		0.858 (0.857, 0.86)	0.835 (0.833, 0.837)	-0.023
U wave	0	0.0 (0.0, 0.0)	0.0 (0.0, 0.0)			0.0 (-0.0, 0.0)	0.0 (-0.0, 0.0)		0.0 (0.0, 0.0)	0.0 (0.0, 0.0)		0.0 (0.0, 0.0)	0.0 (0.0, 0.0)
LV pacing	0	0.0 (0.0, 0.0)	0.0 (0.0, 0.0)			0.0 (-0.0, 0.0)	0.0 (-0.0, 0.0)		0.0 (0.0, 0.0)	0.0 (0.0, 0.0)		0.0 (0.0, 0.0)	0.0 (0.0, 0.0)
Ventricular paced	4365	0.993 (0.992, 0.993)	0.988 (0.987, 0.989)	< 0.001	-0.005	0.809 (0.802, 0.818)	0.746 (0.737, 0.756)	-0.063	0.961 (0.954, 0.968)	0.948 (0.94, 0.956)		0.978 (0.977, 0.978)	0.986 (0.985, 0.986)	0.008
CHAMBER ENLARGEMENT	39042	0.953 (0.952, 0.953)	0.952 (0.952, 0.953)	0.534		0.637 (0.634, 0.64)	0.548 (0.544, 0.551)	-0.09	0.726 (0.721, 0.731)	0.825 (0.821, 0.83)	0.099	0.957 (0.956, 0.957)	0.916 (0.916, 0.917)	-0.04
Bi-atrial enlargement	0	0.0 (0.0, 0.0)	0.0 (0.0, 0.0)			0.0 (-0.0, 0.0)	0.0 (-0.0, 0.0)		0.0 (0.0, 0.0)	0.0 (0.0, 0.0)		0.0 (0.0, 0.0)	0.0 (0.0, 0.0)
Left atrial enlargement	18504	0.899 (0.898, 0.901)	0.916 (0.915, 0.917)	< 0.001	0.017	0.594 (0.589, 0.599)	0.588 (0.583, 0.593)		0.576 (0.567, 0.585)	0.713 (0.705, 0.721)	0.137	0.964 (0.963, 0.965)	0.921 (0.919, 0.922)	-0.043
Right atrial enlargement	973	0.957 (0.952, 0.962)	0.92 (0.914, 0.927)	< 0.001	-0.036	0.442 (0.42, 0.465)	0.171 (0.156, 0.187)	-0.271	0.823 (0.795, 0.851)	0.721 (0.688, 0.753)	-0.101	0.961 (0.96, 0.962)	0.932 (0.931, 0.933)	-0.029
Left ventricular hypertrophy	21742	0.941 (0.939, 0.942)	0.908 (0.907, 0.909)	< 0.001	-0.033	0.783 (0.78, 0.787)	0.616 (0.612, 0.621)	-0.167	0.837 (0.831, 0.842)	0.781 (0.775, 0.787)	-0.056	0.914 (0.913, 0.916)	0.876 (0.874, 0.878)	-0.038
Right ventricular hypertrophy	1349	0.941 (0.937, 0.946)	0.944 (0.939, 0.949)	0.185		0.375 (0.355, 0.393)	0.376 (0.357, 0.394)		0.765 (0.738, 0.791)	0.826 (0.802, 0.849)	0.061	0.953 (0.952, 0.954)	0.944 (0.943, 0.946)	-0.009
PERICARDITIS	1573	0.932 (0.928, 0.937)	0.932 (0.927, 0.937)	0.982		0.155 (0.147, 0.164)	0.179 (0.168, 0.188)	0.023	0.727 (0.702, 0.755)	0.739 (0.713, 0.765)		0.951 (0.95, 0.952)	0.956 (0.955, 0.957)	0.005
INFARCT, ISCHEMIA	14514	0.931 (0.929, 0.932)	0.93 (0.928, 0.931)	0.176		0.173 (0.17, 0.177)	0.143 (0.14, 0.146)	-0.03	0.758 (0.749, 0.767)	0.784 (0.776, 0.792)	0.026	0.932 (0.931, 0.932)	0.914 (0.914, 0.915)	-0.017
Q wave (septal- V1-V2)	4773	0.969 (0.968, 0.97)	0.942 (0.941, 0.944)	< 0.001	-0.027	0.394 (0.385, 0.402)	0.301 (0.293, 0.31)	-0.092	0.941 (0.933, 0.949)	0.889 (0.878, 0.899)	-0.052	0.907 (0.906, 0.909)	0.864 (0.862, 0.865)	-0.044
ST elevation (anterior - V3-V4)	532	0.855 (0.845, 0.866)	0.844 (0.832, 0.856)	0.086		0.04 (0.031, 0.047)	0.041 (0.032, 0.05)		0.562 (0.51, 0.611)	0.574 (0.528, 0.626)		0.906 (0.905, 0.908)	0.91 (0.909, 0.912)	0.004
Q wave (posterior - V7-V9)	0	0.0 (0.0, 0.0)	0.0 (0.0, 0.0)			0.0 (-0.0, 0.0)	0.0 (-0.0, 0.0)		0.0 (0.0, 0.0)	0.0 (0.0, 0.0)		0.0 (0.0, 0.0)	0.0 (0.0, 0.0)
Q wave (inferior - II, III, aVF)	1869	0.939 (0.936, 0.943)	0.936 (0.933, 0.939)	0.019		0.14 (0.132, 0.148)	0.122 (0.116, 0.128)	-0.018	0.907 (0.889, 0.923)	0.902 (0.885, 0.918)		0.858 (0.856, 0.859)	0.84 (0.838, 0.842)	-0.018
Q wave (anterior - V3-V4)	5407	0.911 (0.909, 0.914)	0.918 (0.916, 0.921)	< 0.001	0.007	0.262 (0.255, 0.269)	0.282 (0.275, 0.29)	0.02	0.831 (0.82, 0.843)	0.833 (0.82, 0.844)		0.865 (0.863, 0.867)	0.876 (0.874, 0.877)	0.01
ST elevation (lateral - I, aVL, V5-V6)	286	0.876 (0.863, 0.89)	0.865 (0.851, 0.88)	0.183		0.068 (0.052, 0.085)	0.087 (0.063, 0.109)		0.519 (0.451, 0.586)	0.531 (0.462, 0.6)		0.957 (0.956, 0.958)	0.964 (0.963, 0.965)	0.007
Q wave (lateral- I, aVL, V5-V6)	1260	0.868 (0.863, 0.874)	0.887 (0.881, 0.892)	< 0.001	0.018	0.068 (0.062, 0.073)	0.089 (0.082, 0.097)	0.022	0.562 (0.53, 0.592)	0.626 (0.594, 0.657)	0.065	0.918 (0.917, 0.919)	0.923 (0.922, 0.924)	0.005
ST depression (lateral - I, avL, V5-V6)	7	0.824 (0.755, 0.901)	0.826 (0.74, 0.913)	0.983		0.0 (0.0, 0.0)	0.0 (0.0, 0.0)		0.138 (0.0, 0.5)	0.564 (0.0, 1.0)		0.908 (0.907, 0.909)	0.881 (0.88, 0.883)	-0.027
Acute MI	2604	0.893 (0.889, 0.897)	0.893 (0.889, 0.897)	0.763		0.228 (0.216, 0.24)	0.24 (0.228, 0.253)		0.503 (0.479, 0.526)	0.536 (0.515, 0.559)		0.957 (0.956, 0.958)	0.953 (0.952, 0.954)	-0.004
ST elevation (septal - V1-V2)	450	0.913 (0.905, 0.921)	0.913 (0.905, 0.92)	0.985		0.045 (0.038, 0.053)	0.053 (0.041, 0.063)		0.71 (0.657, 0.761)	0.723 (0.672, 0.771)		0.916 (0.914, 0.917)	0.902 (0.9, 0.903)	-0.014
ST elevation (inferior - II, III, aVF)	935	0.889 (0.882, 0.897)	0.917 (0.911, 0.923)	< 0.001	0.028	0.172 (0.154, 0.19)	0.193 (0.174, 0.212)		0.617 (0.579, 0.654)	0.671 (0.637, 0.706)		0.936 (0.934, 0.937)	0.941 (0.94, 0.942)	0.005
ST elevation (posterior - V7-V8-V9)	0	0.0 (0.0, 0.0)	0.0 (0.0, 0.0)			0.0 (-0.0, 0.0)	0.0 (-0.0, 0.0)		0.0 (0.0, 0.0)	0.0 (0.0, 0.0)		0.0 (0.0, 0.0)	0.0 (0.0, 0.0)
ST depression (inferior - II, III, aVF)	37	0.773 (0.724, 0.827)	0.692 (0.636, 0.751)	0.018		0.006 (0.001, 0.011)	0.004 (0.0, 0.007)		0.379 (0.2, 0.583)	0.327 (0.15, 0.524)		0.916 (0.914, 0.917)	0.906 (0.905, 0.908)	-0.01
ST depression (anterior - V3-V4)	0	0.0 (0.0, 0.0)	0.0 (0.0, 0.0)			0.0 (-0.0, 0.0)	0.0 (-0.0, 0.0)		0.0 (0.0, 0.0)	0.0 (0.0, 0.0)		0.0 (0.0, 0.0)	0.0 (0.0, 0.0)
OTHER	196983	0.977 (0.977, 0.977)	0.978 (0.978, 0.978)	< 0.001	0.001	0.862 (0.861, 0.863)	0.869 (0.868, 0.87)	0.007	0.934 (0.933, 0.936)	0.942 (0.94, 0.943)	0.007	0.897 (0.897, 0.898)	0.89 (0.889, 0.89)	-0.008
ST downslopping	14575	0.902 (0.9, 0.903)	0.897 (0.895, 0.898)	< 0.001	-0.005	0.447 (0.442, 0.452)	0.425 (0.419, 0.43)	-0.022	0.742 (0.733, 0.75)	0.732 (0.723, 0.74)		0.881 (0.879, 0.882)	0.873 (0.872, 0.875)	-0.007
ST depression (septal- V1-V2)	0	0.0 (0.0, 0.0)	0.0 (0.0, 0.0)			0.0 (-0.0, 0.0)	0.0 (-0.0, 0.0)		0.0 (0.0, 0.0)	0.0 (0.0, 0.0)		0.0 (0.0, 0.0)	0.0 (0.0, 0.0)
R/S ratio in V1-V2 >1	129	0.827 (0.813, 0.842)	0.769 (0.75, 0.788)	< 0.001	-0.058	0.002 (0.002, 0.002)	0.001 (0.001, 0.002)	0	0.193 (0.116, 0.282)	0.085 (0.035, 0.153)		0.937 (0.936, 0.938)	0.927 (0.926, 0.929)	-0.009
RV1 + SV6 > 11 mm	0	0.0 (0.0, 0.0)	0.0 (0.0, 0.0)			0.0 (-0.0, 0.0)	0.0 (-0.0, 0.0)		0.0 (0.0, 0.0)	0.0 (0.0, 0.0)		0.0 (0.0, 0.0)	0.0 (0.0, 0.0)
Polymorph	1	0.63 (0.0, 0.892)	0.701 (0.0, 0.99)			0.0 (-0.0, 0.0)	0.0 (-0.0, 0.001)		1.0 (1.0, 1.0)	1.0 (1.0, 1.0)		0.864 (0.862, 0.866)	0.85 (0.848, 0.852)	-0.014
rSR' in V1-V2	20	0.784 (0.751, 0.823)	0.797 (0.777, 0.817)	0.541		0.0 (0.0, 0.0)	0.0 (0.0, 0.0)		0.05 (0.0, 0.2)	0.05 (0.0, 0.2)		0.891 (0.89, 0.893)	0.883 (0.882, 0.885)	-0.008
QRS complex negative in III	2879	0.585 (0.578, 0.591)	0.567 (0.56, 0.574)	< 0.001	-0.017	0.018 (0.018, 0.019)	0.018 (0.018, 0.019)		0.317 (0.296, 0.339)	0.33 (0.308, 0.35)		0.76 (0.757, 0.762)	0.744 (0.742, 0.746)	-0.016
qRS in V5-V6-I, aVL	0	0.0 (0.0, 0.0)	0.0 (0.0, 0.0)			0.0 (-0.0, 0.0)	0.0 (-0.0, 0.0)		0.0 (0.0, 0.0)	0.0 (0.0, 0.0)		0.0 (0.0, 0.0)	0.0 (0.0, 0.0)
QS complex in V1-V2-V3	0	0.0 (0.0, 0.0)	0.0 (0.0, 0.0)			0.0 (-0.0, 0.0)	0.0 (-0.0, 0.0)		0.0 (0.0, 0.0)	0.0 (0.0, 0.0)		0.0 (0.0, 0.0)	0.0 (0.0, 0.0)
R complex in V5-V6	0	0.0 (0.0, 0.0)	0.0 (0.0, 0.0)			0.0 (-0.0, 0.0)	0.0 (-0.0, 0.0)		0.0 (0.0, 0.0)	0.0 (0.0, 0.0)		0.0 (0.0, 0.0)	0.0 (0.0, 0.0)
RaVL > 11 mm	1404	0.729 (0.718, 0.74)	0.76 (0.751, 0.768)	< 0.001	0.031	0.065 (0.059, 0.071)	0.03 (0.027, 0.032)	-0.035	0.502 (0.47, 0.532)	0.45 (0.416, 0.479)		0.922 (0.921, 0.924)	0.896 (0.894, 0.897)	-0.027
T wave inversion (septal- V1-V2)	933	0.518 (0.508, 0.527)	0.546 (0.535, 0.556)	< 0.001	0.028	0.004 (0.004, 0.004)	0.004 (0.004, 0.005)		0.174 (0.147, 0.204)	0.266 (0.233, 0.301)	0.092	0.74 (0.737, 0.742)	0.74 (0.738, 0.742)
SV1 + RV5 or RV6 > 35 mm	176	0.955 (0.949, 0.962)	0.868 (0.856, 0.882)	< 0.001	-0.087	0.013 (0.011, 0.015)	0.004 (0.003, 0.004)	-0.009	0.902 (0.848, 0.953)	0.611 (0.529, 0.696)	-0.291	0.905 (0.904, 0.907)	0.881 (0.88, 0.883)	-0.024
T wave inversion (inferior - II, III, aVF)	4587	0.832 (0.829, 0.835)	0.85 (0.847, 0.853)	< 0.001	0.018	0.069 (0.067, 0.071)	0.084 (0.081, 0.086)	0.014	0.75 (0.735, 0.765)	0.791 (0.777, 0.804)	0.04	0.776 (0.774, 0.778)	0.765 (0.763, 0.767)	-0.011
Monomorph	190215	0.926 (0.925, 0.927)	0.928 (0.927, 0.929)	< 0.001		0.984 (0.984, 0.985)	0.986 (0.985, 0.986)	0.002	0.947 (0.946, 0.948)	0.933 (0.932, 0.934)	-0.014	0.713 (0.706, 0.719)	0.762 (0.757, 0.768)	0.05
T wave inversion (anterior - V3-V4)	2957	0.896 (0.893, 0.899)	0.916 (0.914, 0.919)	< 0.001	0.02	0.111 (0.107, 0.116)	0.131 (0.126, 0.135)	0.019	0.792 (0.776, 0.809)	0.829 (0.812, 0.844)	0.037	0.828 (0.826, 0.83)	0.837 (0.835, 0.839)	0.009
T wave inversion (lateral -I, aVL, V5-V6)	9645	0.792 (0.789, 0.795)	0.787 (0.783, 0.79)	< 0.001		0.174 (0.171, 0.178)	0.176 (0.172, 0.18)		0.673 (0.662, 0.684)	0.691 (0.68, 0.702)		0.787 (0.785, 0.789)	0.792 (0.79, 0.794)	0.005
Low voltage	11314	0.928 (0.927, 0.93)	0.878 (0.875, 0.88)	< 0.001	-0.051	0.515 (0.509, 0.522)	0.331 (0.325, 0.337)	-0.185	0.893 (0.886, 0.9)	0.893 (0.886, 0.9)		0.803 (0.801, 0.805)	0.695 (0.693, 0.698)	-0.108
Lead misplacement	0	0.0 (0.0, 0.0)	0.0 (0.0, 0.0)			0.0 (-0.0, 0.0)	0.0 (-0.0, 0.0)		0.0 (0.0, 0.0)	0.0 (0.0, 0.0)		0.0 (0.0, 0.0)	0.0 (0.0, 0.0)
ST depression (anterior - V3-V4)	0	0.0 (0.0, 0.0)	0.0 (0.0, 0.0)			0.0 (-0.0, 0.0)	0.0 (-0.0, 0.0)		0.0 (0.0, 0.0)	0.0 (0.0, 0.0)		0.0 (0.0, 0.0)	0.0 (0.0, 0.0)
Early repolarization	2501	0.954 (0.951, 0.957)	0.946 (0.943, 0.949)	< 0.001	-0.008	0.378 (0.364, 0.392)	0.373 (0.36, 0.386)		0.781 (0.761, 0.801)	0.79 (0.771, 0.81)		0.963 (0.962, 0.964)	0.956 (0.955, 0.957)	-0.007
ST upslopping	3043	0.797 (0.791, 0.804)	0.82 (0.814, 0.826)	< 0.001	0.022	0.146 (0.139, 0.153)	0.221 (0.211, 0.23)	0.074	0.548 (0.527, 0.568)	0.635 (0.614, 0.655)	0.087	0.914 (0.912, 0.915)	0.887 (0.885, 0.889)	-0.027
no_qrs	0	0.0 (0.0, 0.0)	0.0 (0.0, 0.0)			0.0 (-0.0, 0.0)	0.0 (-0.0, 0.0)		0.0 (0.0, 0.0)	0.0 (0.0, 0.0)		0.0 (0.0, 0.0)	0.0 (0.0, 0.0)
OVERALL	216820	0.98 (0.98, 0.98)	0.98 (0.98, 0.981)	< 0.001	0.001	0.872 (0.872, 0.873)	0.877 (0.877, 0.878)	0.005	0.919 (0.919, 0.92)	0.931 (0.93, 0.932)	0.011	0.937 (0.936, 0.937)	0.932 (0.932, 0.932)	-0.005

[truncated: 6 more sheets: Table 20, Table 21, Table 22, Table 23, Table 24, Table 26-34 Digital Biomarkers]
